# Supplementary material for: dbMPIKT: a database of kinetic and thermodynamic mutant protein interactions
Source: BMC Bioinformatics. 2018 Nov 27;19:455. doi: 10.1186/s12859-018-2493-7 (PMC6260753; doi:10.1186/s12859-018-2493-7)
Supplement: Supplementary file 1 — Table S1. Literature list for the collected data. (XLSX 60 kb) [file 12859_2018_2493_MOESM1_ESM.xlsx]

## Sheet: Sheet1
				Protein	Protein		Mutation(s)_PDB	Mutations name	Title	Title	Reference	PubMed ID
				3W2D	P:3W2D	P:	YA46F;YA46L;KA71R;KA71N	M:YA46F;YA46L;KA71R;KA71N	Structural basis for the neutralization and specificity of Staphylococcal enterotoxin B against its MHC Class II binding site.	T:Structural basis for the neutralization and specificity of Staphylococcal enterotoxin B against its MHC Class II binding site.	24423621	D:24423621
				4BFI	P:4BFI			M:NA63K/KA66T/LA114F;LA114F;NA63K/KA66T		T:Structures of CD200/CD200 receptor family and implications for topology, regulation, and evolution.		D:23602662
				4BJ5	P:4BJ5			M:LA44R/VA45E;EA47R		T:Rif1 and Rif2 shape telomere function and architecture through multivalent Rap1 interactions.		D:23746845
				4BJT	P:4BJT			M:LD1905R		T:Rif1 and Rif2 shape telomere function and architecture through multivalent Rap1 interactions.		D:24043831
				4BKL	P:4BKL		NA63K/KA66T/LA114F;LA114F;NA63K/KA66T	M:SA31R	Structures of CD200/CD200 receptor family and implications for topology, regulation, and evolution.	T:Epitope-specific antibody response is controlled by immunoglobulin V(H) polymorphisms.	23602662	D:23434405
				4BPX	P:4BPX			M:RB97A;FB104A;RB107A;LB108A;EA44A;YA54A;RA56A;KA77A;DA109A;DA111A;DA114A;DA116A;HA116A;DA306A;HA315A;KA318A;		T:Structures of human primase reveal design of nucleotide elongation site and mode of Pol α tethering.		D:23434407
				4EKC	P:4EKC			M:RA183C;KB175A;SB179D;SB179K;SB179M;SB179N;EB182A;NB183A;NB183F;NB183K;RA183C/LA78V;RA183C/QA81S;RA183C/EA119A/KA120A;RA183C/RA214A		T:Structural and functional analysis of the regulator of G protein signaling 2-gαq complex.		D:23775083
				4FZA	P:4FZA		LA44R/VA45E;EA47R	M:FA178E;YA223A;RA227A;EB138A	Rif1 and Rif2 shape telomere function and architecture through multivalent Rap1 interactions.	T:Structure of the MST4 in complex with MO25 provides insights into its activation mechanism.	23746845	D:23377541
				4GKO	P:4GKO			M:SA252A;NA292A;NA292D		T:Ca2+-dependent structural changes in the B-cell receptor CD23 increase its affinity for human immunoglobulin E.		D:23357850
				4GNK	P:4GNK		LD1905R	M:KA311A;DA296A/P298D;LB876A;LB876A/KA311A;LB876A/DA296A/P298D;TB652E;RB872A/LB876A/LB879A;KA311A/RB872A/LB876A/LB879A;RB872A/LB876A/LB879A/DA296A/P298D;IA1129E/VA1133E/IA1136E;LB876A/IA1129E/VA1133E/IA1136E;TB652E/RB872A/LB876A/LB879A	Rif1 and Rif2 shape telomere function and architecture through multivalent Rap1 interactions.	T:Full-length Gα(q)-phospholipase C-β3 structure reveals interfaces of the C-terminal coiled-coil domain.	24043831	D:23415225
				4GU0	P:4GU0		SA31R	M:LE20A/TE22A/RE26A	Epitope-specific antibody response is controlled by immunoglobulin V(H) polymorphisms.	T:Structural insight into substrate recognition by histone demethylase LSD2/KDM1b.		D:23695682
				4HMY	P:4HMY		RB97A;FB104A;RB107A;LB108A;EA44A;YA54A;RA56A;KA77A;DA109A;DA111A;DA114A;DA116A;HA116A;DA306A;HA315A;KA318A;	M:QC71L	Structures of human primase reveal design of nucleotide elongation site and mode of Pol α tethering.	T:Structural basis for recruitment and activation of the AP-1 clathrin adaptor complex by Arf1.		D:23922390
				4HSA	P:4HSA			M:RA55V;WA67V;HA86S;YA85I;NA45D/CA106S		T:Crystal structures of interleukin 17A and its complex with IL-17 receptor A.		D:23512657
				4IOF	P:4IOF			M:FA530A		T:Conformational states and recognition of amyloidogenic peptides of human insulin-degrading enzyme.		D:23858467
				4J2L	P:4J2L			M:WC37A;LC40S;VA591A/SA602D;VA591A/LA686E;S602D/L686E;V591A;S602D;L686E		T:Structural basis of protein complex formation and reconfiguration by polyglutamine disease protein Ataxin-1 and Capicua.		D:23897481
				4JEU	P:4JEU			M:LB165A/EB166A;RA171A;RA39C		T:Syntaxin1a variants lacking an N-peptide or bearing the LE mutation bind to Munc18a in a closed conformation.		D:23791944
				4JGH	P:4JGH			M:WA53A		T:Structural basis of intersubunit recognition in elongin BC-cullin 5-SOCS box ubiquitin-protein ligase complexes.		D:23791944
				4KRO	P:4KRO			M:RB27A;DB101A;DA355T/FA357A		T:Structural evaluation of EGFR inhibition mechanisms for nanobodies/VHH domains.		D:23791944
				4KRM	P:4KRM			M:RB30A;DB101A;DA355T/FA357A		T:Structural evaluation of EGFR inhibition mechanisms for nanobodies/VHH domains.		D:24440518
				4KRP	P:4KRP			M:DA355T/FA357A		T:Structural evaluation of EGFR inhibition mechanisms for nanobodies/VHH domains.		D:25231300
				4LRX	P:4LRX			M:HA56N		T:Coiled-coil helix rotation selects repressing or activating state of transcriptional regulator DhaR.		D:24335589
				4MYW	P:4MYW			M:IA80A		T:Crystal structure of herpes simplex virus 2 gD bound to nectin-1 reveals a conserved mode of receptor recognition.		D:24746913
				4NM8	P:4NM8			M:IB18M;DB19N;RB25M;TB32E;TB32I;TB32R;QB34T;QB34R;LB38Y		T:A common solution to group 2 influenza virus neutralization.		D:24746913
				4NZW	P:4NZW			M:KA96A;EA59A;EB134A		T:Structural insights into regulatory mechanisms of MO25-mediated kinase activation.		D:24485456
				4O27	P:4O27			M:YA223A;KA96A;EB58A;EB138A		T:Structural insights into regulatory mechanisms of MO25-mediated kinase activation.		D:24777060
				4OFY	P:4OFY			M:QA54A;MA56A;DA58A;FA60A;QA105A;SA107A;EA108A;QA54A/FA60A;QA54A/MA56A/FA60A/SA107A;QD53A;LD61A;QD105A;RD115A		T:Extracellular architecture of the SYG-1/SYG-2 adhesion complex instructs synaptogenesis.		D:24813203
				4OZG	P:4OZG			M:NE36A;YE38A;YE40F;LE57A;YF55F;QF57A;NF63A;FF108A;RF109A;FF110A;DF114A;YF117F		T:T-cell receptor recognition of HLA-DQ2-gliadin complexes associated with celiac disease.	23434405	D:24813203
				4P5T	P:4P5T			M:YA31A;KC39A;DC55A;QC57A;LC60A;QC61A;NC62A;VC65A;KC67A;HC68A;VC72A;KC75A;ED59A;YD60A;SD63A;QD64A;PD65A;ED66A;ID67A;ED69A;RD70A;RD72A;DD76A;TD77A;RD80A;HD81A;ED84A		T:Effect of CDR3 sequences and distal V gene residues in regulating TCR-MHC contacts and ligand specificity.		D:24727835
				4P23	P:4P23		RA183C;KB175A;SB179D;SB179K;SB179M;SB179N;EB182A;NB183A;NB183F;NB183K;RA183C/LA78V;RA183C/QA81S;RA183C/EA119A/KA120A;RA183C/RA214A	M:KC39A;DC55A;QC57A;LC60A;QC61A;NC62A;VC65A;KC67A;HC68A;VC72A;KC75A;ED59A;YD60A;SD63A;QD64A;PD65A;ED66A;ID67A;ED69A;RD70A;RD72A;DD76A;TD77A;RD80A;HD81A;ED84A	Structural and functional analysis of the regulator of G protein signaling 2-gαq complex.	T:Effect of CDR3 sequences and distal V gene residues in regulating TCR-MHC contacts and ligand specificity.		D:25659907
				4PWX	P:4PWX			M:EA307A;EA253K;EA304K;YA250A;KA69A;KA69D;KA72A;KA72D;RA75A;KC15A;RC45A;YC30A;DC74K;FA246A;QA257A;EA258A;DA308A;RA322A;KC23A;YC29A;EC31A;HC33A;QC34A;RC37A;RC42A;RC45A;EC81K		T:Crystal structure of ATP-bound Get3-Get4-Get5 complex reveals regulation of Get3 by Get4.		D:25259921
				4QTI	P:4QTI			M:SH356A;SH356A/HU47C/NU259C;RU58A;RU89A;RU91A;YU92A;EU94A;QU114A		T:Stabilizing a flexible interdomain hinge region harboring the SMB binding site drives uPAR into its closed conformation.		D:25242553
				4R2G	P:4R2G			M:ND135A;ND156A;ND160K;ND187A;ND197A;ND241A;ND276A;ND295A;ND301A;NA332A;ND339A;ND388A;ND392A;GD324A;DD235A;ID326A;RD327A;DD325A/RD327A		T:Structural evolution of glycan recognition by a family of potent HIV antibodies.		D:25121748
				4RA0	P:4RA0			M:GC32S;DC87G;VC92A;GC127R;GC32S/DC87G;GC32S/VC92A;GC32S/GC127R;DC87G/GC127R;VC92A/GC127R;DC87G/VC92A;DC87G/VC92A/GC127R;GC32S/DC87G/GC127R;GC32S/DC87G/VC92R		T:An engineered Axl 'decoy receptor' effectively silences the Gas6-Axl signaling axis.		D:25031354
				4U2X	P:4U2X			M:FA134A/MA136A;RA137A/TA138A/QA139A;Q184A/N185A/H186A/R137A/T138A;L201A/E203A/P204A/D205A/S207A		T:Ebola virus VP24 targets a unique NLS binding site on karyopherin alpha 5 to selectively compete with nuclear import of phosphorylated STAT1.		D:26655737
				4U6H	P:4U6H			M:NE27A;QE31A		T:Potent neutralization of vaccinia virus by divergent murine antibodies targeting a common site of vulnerability in L1 protein.		D:25402481
				4UWQ	P:4UWQ			M:RA416G		T:Structural basis for specificity and promiscuity in a carrier protein/enzyme system from the sulfur cycle.		D:25561553
				4V0M	P:4V0M			M:QE73L;QE73L/EB234K;E324K		T:Structural basis for membrane targeting of the BBSome by ARL6.		D:25918416
				4X4M	P:4X4M			M:KE173A;HE174A;RE175A;KE173A/HE174A/RE175A;KE173E;HE174E;RE175E		T:Structure of FcγRI in complex with Fc reveals the importance of glycan recognition for high-affinity IgG binding.		D:25989451
				4XHJ	P:4XHJ			M:L65A;L69A;L207A;L55A/L74A;W291A;F292A;W291A/F292A		T:A site of varicella-zoster virus vulnerability identified by structural studies of neutralizing antibodies bound to the glycoprotein complex gHgL.		D:26235031
					P:4Y61			M:YA273A;RB114A;FB247A/HB250A		T:Structure of Slitrk2-PTPδ complex reveals mechanisms for splicing-dependent trans-synaptic adhesion.		D:25908590
					P:4YEB			M:DA332A;RB117T;FB160A;AA313S		T:Structural and Mechanistic Insights into the Latrophilin3-FLRT3 Complex that Mediates Glutamatergic Synapse Development.	23434407	D:25908590
					P:4YH7			M:RA75A;RA196A;YA273A;DB37A;MB75A/YB77A/PB88A/FB91A;DB292A		T:Mechanisms of splicing-dependent trans-synaptic adhesion by PTPδ-IL1RAPL1/IL-1RAcP for synaptic differentiation.		D:25925951
					P:4YFD		FA178E;YA223A;RA227A;EB138A	M:RA75A;RA196A;EA286A;WB27A;DB30A;KB94A	Structure of the MST4 in complex with MO25 provides insights into its activation mechanism.	T:Mechanisms of splicing-dependent trans-synaptic adhesion by PTPδ-IL1RAPL1/IL-1RAcP for synaptic differentiation.		D:26211610
					P:4YPG			M:RC23K		T:Structural Insights into the Neutralization Properties of the Fully Human, Anti-interferon Monoclonal Antibody Sifalimumab.		D:26281793
					P:4ZGQ			M:EB460A;RB504A;WB509A		T:Cdc123, a Cell Cycle Regulator Needed for eIF2 Assembly, Is an ATP-Grasp Protein with Unique Features.	23775083	D:26281793
				4Y61	P:4ZS6			M:YC540A;EC536A;DC539A;WC535A		T:Structural basis for the neutralization of MERS-CoV by a human monoclonal antibody MERS-27.		D:26365435
					P:4L72		SA252A;NA292A;NA292D	M:NA229Q	Ca2+-dependent structural changes in the B-cell receptor CD23 increase its affinity for human immunoglobulin E.	T:Structural basis for the neutralization of MERS-CoV by a human monoclonal antibody MERS-27.		D:26476442
					P:5C6T			M:YA280A;NA281A;TA283A;NA284A;NA286A;FA290A;EA292A;NA293A/DA295A;FA297A;FA298A;IA299A;RH31S;SH32A;NH102A;YH103A;FH104A;YH109A;YL50A;RL51A;YA280A/NA293A/DA295A.		T:Structure of HCMV glycoprotein B in the postfusion conformation bound to a neutralizing human antibody.	23377541	D:26283364
				4YEB	P:5CYK			M:EA481D;TA484Q;RA486A;VA488W;RA486E		T:The structure of Erb1-Ytm1 complex reveals the functional importance of a high-affinity binding between two β-propellers during the assembly of large ribosomal subunits in eukaryotes.		D:26651396
					P:5D3I		KA311A;DA296A/P298D;LB876A;LB876A/KA311A;LB876A/DA296A/P298D;TB652E;RB872A/LB876A/LB879A;KA311A/RB872A/LB876A/LB879A;RB872A/LB876A/LB879A/DA296A/P298D;IA1129E/VA1133E/IA1136E;LB876A/IA1129E/VA1133E/IA1136E;TB652E/RB872A/LB876A/LB879A	M:NB174A;RB175A;NB174A/R175A;IB172A/NB174A/RB175A/FB176A;FB156A;FB158A;PB194A;WB163A;WB163A/LB211A;WB163A/FB158A;WB163A/FB158A/PB194A	Full-length Gα(q)-phospholipase C-β3 structure reveals interfaces of the C-terminal coiled-coil domain.	T:Structural basis for inhibition of TLR2 by staphylococcal superantigen-like protein 3 (SSL3).		D:26627240
					P:5DWU			M:NB37A;TB40A;SB41A;HB42A;SB102A;VB104A;VB105A;TB106A;DB107A;VB108A;NB337A;QB339A;MB340A;KB362A;MB363A;RB364A;EB366A;HB367A;IB368A;DB369A;RB418A;TB419A;GB420A;YB421A;NB422A;GB423A;IB424A		T:CSL311, a novel, potent, therapeutic monoclonal antibody for the treatment of diseases mediated by the common β chain of the IL-3, GM-CSF and IL-5 receptors.		D:8756685
					P:5E6P			M:YA1806A;AA1832E;AA1833E;RB88A;RB88E;IB66A;LB68A		T:Secondary PDZ domain-binding site on class B plexins enhances the affinity for PDZ-RhoGEF.		D:8784199
				4YH7	P:1AXI			M:FA25A;YA42A/QA46A;FA25A/YA42A/QA46A		T:Structural and mutational analysis of affinity-inert contact residues at the growth hormone-receptor interface.		D:9126847
					P:1MTN			M:TD11A;GD12A;PD13A;KD15A;RD17A;ID19A;RD20A;VD34A;YD35A;GD36A;GD37A;RD39A;KD36A		T:Alanine point-mutations in the reactive region of bovine pancreatic trypsin inhibitor: effects on the kinetics and thermodynamics of binding to beta-trypsin and alpha-chymotrypsin.		D:15350224
					P:1BGS			M:YE29F;DE39A;EE76A;EA73Y;EA73F;EA73C;EA73S		T:Thermodynamics of the interaction of barnase and barstar: changes in free energy versus changes in enthalpy on mutation.		D:15350224
					P:1U7F			M:RB378A;DB493A		T:Structural basis of heteromeric smad protein assembly in TGF-beta signaling.		D:15350224
					P:2REX			M:LB1815K;LB1815Y		T:Structural basis of heteromeric smad protein assembly in TGF-beta signaling.		D:17430899
					P:3Q3J			M:YB114F		T:Structural basis of heteromeric smad protein assembly in TGF-beta signaling.		D:15236966
				4YFD	P:1JTG			M:EB36A		T:Thermodynamic investigation of the role of contact residues of beta-lactamase-inhibitory protein for binding to TEM-1 beta-lactamase.		D:7578071
					P:1K8R			M:RB16A;NB23A;NB25A;YB27F;KB28A;SB29A;KB44A;DB47A;KB48A;HB49A;EB52A;EB53A;PA34A;IA36A;DA38A;RA41A;DA38A/YB27F;DA38A/KB28A;DA38A/SB29A;DA38A/DB47A;DA38A/KB48A		T:A detailed thermodynamic analysis of ras/effector complex interfaces.	23357850	D:11148036
					P:1U0S			M:AY103V		T:The response regulators CheB and CheY exhibit competitive binding to the kinase CheA.	23415225	D:22770357
					P:4P4Q		LE20A/TE22A/RE26A	M:DA34A;DA38A/KB48A;EA290A;KB87A;AB81G;KB87A/D34A;KB87A/VA197A;AB81G/DA34A;AB81G/VA197A;YA39A;EA32Q;DA34N;EA35Q;AA193F;EA290N;E291Q	Structural insight into substrate recognition by histone demethylase LSD2/KDM1b.	T:Interactions between yeast iso-1-cytochrome c and its peroxidase.	23695682	D:22770357
					P:1A4Y		QC71L	M:WA261A;WA263A;SA289A;WA318A;KA320A;EA344A;EA401A;WA375A;EA401A;WA437A;IA459A	Structural basis for recruitment and activation of the AP-1 clathrin adaptor complex by Arf1.	T:Relationship between hot spot residues and ligand binding hot spots in protein-protein interfaces.		D:22770357
					P:1DFJ		RA55V;WA67V;HA86S;YA85I;NA45D/CA106S	M:WI259A;YI430A;DI431A;YI433A;EI202A;WI257A;EI283A;SI285A;WI314A;KI316A;EI397A;RI453A;II455A	Crystal structures of interleukin 17A and its complex with IL-17 receptor A.	T:Relationship between hot spot residues and ligand binding hot spots in protein-protein interfaces.		D:22770357
				4YPG	P:1YCR			M:EB17A;TB18A;SB20A;LB22A;LB25A;PB27A;EB28A		T:Relationship between hot spot residues and ligand binding hot spots in protein-protein interfaces.		D:22770357
				4ZGQ	P:1JTG			M:LB26A		T:Relationship between hot spot residues and ligand binding hot spots in protein-protein interfaces.		D:27908641
					P:5K39			M:KI15A		T:Relationship between hot spot residues and ligand binding hot spots in protein-protein interfaces.	23922390	D:27908641
					P:2X0B			M:IB30A;TB33A;WB47A;WB50A;KB52A;RB53A;GB54A;GB55A;VB57A;NB58A;YB59A;RB61A;PB62A;QB64A;MB69A;RB71A;VB73A;YB74A;DB99A;YB100A;NB100A;VC3A;QC27A;YC28A;SC30A;YC91A;EC96A;FC97A;WB100B		T:Free Energy Perturbation Calculation of Relative Binding Free Energy between Broadly Neutralizing Antibodies and the gp120 Glycoprotein of HIV-1.	23512657	D:27908641
				4ZS6	P:1KBH		FA530A	M:RH30A;WH47A;WH50A;KH52A;LH54A;WH55A;GH56A;VH58A;SH59A;YH60A;RH62A;QH63A;QH65A;RH72A;QH76A;PH78A;PH81A;DH110A;YH111A;DH114A;EL1A;QL27A;NL30A;DL49A;FL90A;EL91A;FL92A;FH115A	Conformational states and recognition of amyloidogenic peptides of human insulin-degrading enzyme.	T:Free Energy Perturbation Calculation of Relative Binding Free Energy between Broadly Neutralizing Antibodies and the gp120 Glycoprotein of HIV-1.		D:23625930
					P:3A5C		WC37A;LC40S;VA591A/SA602D;VA591A/LA686E;S602D/L686E;V591A;S602D;L686E	M:LH34A;WH47A;WH50A;VH52B;TH53A;GH54A;VH56A;NH57A;GH59A;PH61A;RH64A;RH71A;RH73A;DH74A;YH98A;TH99A;GH100A;G100A;GH100C;GH100D;VL3A;YL30A;GL31A;LL91A;EL96A;FL97A	Structural basis of protein complex formation and reconfiguration by polyglutamine disease protein Ataxin-1 and Capicua.	T:Free Energy Perturbation Calculation of Relative Binding Free Energy between Broadly Neutralizing Antibodies and the gp120 Glycoprotein of HIV-1.		D:24947275
					P:3A5C			M:NB50A;DB52A;WB53A;TB57A;YB73A;FB74A;LB91A;NB112A;YB113A;DB131A;WB152A;DB167A;SB169A;DB170A;YB191A;DB206A;YB208A;IB229A;FB230A;YB248A;EB268A;WB269A;RB286A;		T:Identification of the β-lactamase inhibitor protein-II (BLIP-II) interface residues essential for binding affinity and specificity for class A β-lactamases.		D:24947275
					P:3A5C			M:QA99A;NA100A;LA102A;EA104A;YA105A;PA107A;EA110A;KA111A;MA129A;VA216A;MA272A		T:Role of β-lactamase residues in a common interface for binding the structurally unrelated inhibitory proteins BLIP and BLIP-II.		D:23108621
				4L72	P:3A5C			M:LA102A;KA111A;MA272A		T:Role of β-lactamase residues in a common interface for binding the structurally unrelated inhibitory proteins BLIP and BLIP-II.		D:24772488
				5C6T	P:3A5C			M:NB37A/EB120A;LB83A;LB83S;		T:Indirect ELISA-based approach for comparative measurement of high-affinity cohesin-dockerin interactions.		D:24772488
					P:3A5C			M:DB39A;YA15A;MA16A;TA18A;QA19A;VA36A;DA38A;SA41A;SA42A;NA43A;WA45A;RA53A;LA54A;YA55A;TA56A;VA59A;YA60A;TA80A;LA81A;RA82A;YA83A;SA84A;TA85A;TA87A;VA88A;MA114A;LA117A;FA119A;MA120A;LA121A;EA123A;;YA231A;SA233A		T:Discovery of new sites for drug binding to the hypertension-related renin-angiotensinogen complex.		D:24772488
					P:3A5C			M:KA250A;RA251A;FA253A;VA256A;FA286A;EA288A;EB355A;KA293A;KA294A;LA295A;TA297A;HA301A;MA303A;IA305A;TA309A;TA312A;YB4A;IB5A;HB6A;FB8A;HB9A;LB10A;VB11A;IB12A;HB13A;NB14A;EB15A;SB16A;TB17A;KB55A;LB56A;RB57A;MB60A;VB61A;MB63A;LB64A;FB67A		T:Discovery of new sites for drug binding to the hypertension-related renin-angiotensinogen complex.	23858467	D:23799087
					P:3A5C			M:FB70A;RB71A;YB73A;RB112A;QB114A;IB116A;LB117A;VB119A;WB121A;KB122A;DB123A;KB124A;QB318A;NB319A;NB322A;WB323A;KB326A;LB327AFA124A;VA127A;QA135A;IA137A;LA224A;DA226A;SA230A		T:Discovery of new sites for drug binding to the hypertension-related renin-angiotensinogen complex.		D:23799087
					P:3A5C		LB165A/EB166A;RA171A;RA39C	M:PA487L	Syntaxin1a variants lacking an N-peptide or bearing the LE mutation bind to Munc18a in a closed conformation.	T:Cancer missense mutations alter binding properties of proteins and their interaction networks.		D:23799087
					P:3A5C			M:GA111D		T:Cancer missense mutations alter binding properties of proteins and their interaction networks.	23897481	D:23799087
					P:3A5C			M:EA577K		T:Cancer missense mutations alter binding properties of proteins and their interaction networks.	23791944	D:23799087
					P:3A5C		WA53A	M:GR12D	Structural basis of intersubunit recognition in elongin BC-cullin 5-SOCS box ubiquitin-protein ligase complexes.	T:Cancer missense mutations alter binding properties of proteins and their interaction networks.		D:23799087
					P:2MVM		RB27A;DB101A;DA355T/FA357A	M:DB47Y	Structural evaluation of EGFR inhibition mechanisms for nanobodies/VHH domains.	T:Cancer missense mutations alter binding properties of proteins and their interaction networks.		D:24647967
					P:2KSO			M:PA177S;RA248Q;RA248W;RA273H;DA281A;RA273C		T:Cancer missense mutations alter binding properties of proteins and their interaction networks.	23791944	D:24647967
					P:1TPQ			M:MC1A;GC7W;WC2A;DC3A;FC4A;DC5A;DC6A;GC7A;MC8A;PC9A;PC10A;DC12A;EC13A;DC14A;YC15A;SC16A;PC17A;AC11D;PC10F;MC8D;GC7I;PC9F;DC6M;PC10L;GC7L;EC13H;DC12K;FC4R		T:A fluorescence polarization assay for the experimental validation of an in silico model of the chemokine CXCL8 binding to receptor-derived peptides.		D:23799450
					P:1TPQ		RB30A;DB101A;DA355T/FA357A	M:YB2108W；LA1056A/VB2109A；YB2108W/IB2062V；YB2108W/VB2086A；YB2108W/LB2087A；YB2108W/LB2096A；YB2108W/IB210V；YB2108W/VB2109A；YB2108W/LA1048A；YB2108W/LA1049A；YB2108W/LA1055A；YB2108W/LA1056A；	Structural evaluation of EGFR inhibition mechanisms for nanobodies/VHH domains.	T:A fluorescence polarization assay for the experimental validation of an in silico model of the chemokine CXCL8 binding to receptor-derived peptides.		D:23799450
					P:3W2D			M:YB2108W/IA1067V；YB2108W/LA1061G；YB2108W/IA1073V；YB2108W/VA1077A；YB2108W/LB2067A；YB2108W/LB2070A；YB2108W/LB2074A；YB2108W/AB2099G；YB2108W/LA1064A；YB2108W/LA1071A；LA1049A/IB2062V；LA1048A/IB2062V；IA1067V/IB2062V；VA1077A/IB2062V		T:The transition state structure for coupled binding and folding of disordered protein domains.	23791944	D:24421312
					P:3ZJY			M:LA1055AIB2062V；IA1073V/IB2062V；LA1048A/LB2067A；LA1049A/LB2067A；LA1055A/LB2067A；IA1067V/LB2067A；VA1077A/LB2067A；IA1073V/LB2067A；AA1061G/LB2067A；LA1048A/LB2070A；LA1049A/LB2070A		T:The transition state structure for coupled binding and folding of disordered protein domains.	24440518	D:24421312
					P:4BKX		DA355T/FA357A	M:LA1055A/LB2070A；IA1067V/LB2070A；IA1073V/LB2070A；AA1061G/LB2070A；LA1048A/LB2074A；LA1049A/LB2074A；LA1055A/LB2074A；IA1067V/LB2074A；IA1073V/LB2074A；AA1061G/LB2074A；LA1048A/VB2086A；LA1049A/VB2086A；LA1055A/VB2086A；IA1067V/VB2086A	Structural evaluation of EGFR inhibition mechanisms for nanobodies/VHH domains.	T:A frustrated binding interface for intrinsically disordered proteins.	25231300	D:24421312
					P:4QT8		HA56N	M:VA1077A/VB2086A；IA1073V/VB2086A;AA1061G/VB2086A;LA1048A/LB2087A;LA1055A/LB2087A;IA1067V/LB2087A;VA1077A/LB2087A;IA1073V/LB2087A;AA1061G/LB2087A;LA1048A/AB2099G;LA1049A/AB2099G;LA1055A/AB2099G;IA1067V/AB2099G;VA1077A/AB2099G;IA1073V/AB2099G	Coiled-coil helix rotation selects repressing or activating state of transcriptional regulator DhaR.	T:A frustrated binding interface for intrinsically disordered proteins.	24335589	D:24421312
					P:4IDJ		IA80A	M:AA1061G/AB2099G;LA1048A/LB2096A;LA1055A/LB2096A;VA1077A/LB2096A;AA1061G/LB2096A;LA1048A/IB2101V;LA1049A/IB2101V;LA1055A/IB2101V;IA1067V/IB2101V;VA1077A/IB2101V;IA1073V/IB2101V;AA1061G/IB2101V;LA1048A/VB2109A;LA1049A/VB2109A;LA1055A/VB2109A	Crystal structure of herpes simplex virus 2 gD bound to nectin-1 reveals a conserved mode of receptor recognition.	T:A frustrated binding interface for intrinsically disordered proteins.		D:24421312
					P:4RWS		IB18M;DB19N;RB25M;TB32E;TB32I;TB32R;QB34T;QB34R;LB38Y	M:IA1067V/VB2109A;VA1077A/VB2109A;IA1073V/VB2109A	A common solution to group 2 influenza virus neutralization.	T:A frustrated binding interface for intrinsically disordered proteins.		D:24058539
					P:4BRU			M:LG28N;VA388A/RG165A/RG166A;RA475A/RG165A/RG166A;LA389A;VA388A;RA475A;LG170N;AG169S;RG165A/RG166A;RG166A;RG165A;LG29N		T:A frustrated binding interface for intrinsically disordered proteins.		D:24058539
					P:4BRU			M:D155K		T:Loose binding of the DF axis with the A3B3 complex stimulates the initial activity of Enterococcus hirae V1-ATPase.		D:22244754
				5CYK	P:4BSR			M:KA917D;KA956D;KA956E;KA956D/DB1235K;RA950E;RA950E/HB1219R;RA950E/HB1219E;HB1219E;YA960N;KA945L;KA945L/YA960N		T:Loose binding of the DF axis with the A3B3 complex stimulates the initial activity of Enterococcus hirae V1-ATPase.		D:23320494
					P:4GKO			M:LB20A;LB20C;LB20D;LB20E;LB20F;LB20G;LB20H;LB20I;LB20K;LB20M;LB20N;		T:NMR structure of a heterodimeric SAM:SAM complex: characterization and manipulation of EphA2 binding reveal new cellular functions of SHIP2.		D:23320494
					P:4GKO			M:LB20P;LB20Q;LB20R;LB20S;LB20T;LB20V;LB20W;LB20Y;AB21C;AB21D;AB21E;AB21F;AB21G;AB21H;AB21I;AB21K;AB21L;AB21M;AB21N;AB21P;AB21Q;AB21R;AB21S;AB21T;AB21V;AB21W;AB21Y;TB22A;TB22C		T:Recognition of methylated peptides by Drosophila melanogaster polycomb chromodomain.		D:23320494
					P:4GKO			M:TB22D;TB22E;TB22F;TB22G;TB22H;TB22I;TB22K;TB22L;TB22M;TB22N;TB22P;TB22Q;TB22R;TB22S;TB22V;TB22W;TB22Y;KB23A;KB23C;KB23D;KB23E;KB23F;KB23F;KB23G;KB23H;KB23I;KB23L;KB23M;KB23N;KB23P;KB23Q;KB23R;KB23S;KB23T;KB23V;KB23W;KB23Y;AB24C;AB24D;AB24E		T:Recognition of methylated peptides by Drosophila melanogaster polycomb chromodomain.		D:23320494
					P:4PJ8			M:AB24F;AB24G;AB24H;AB24I;AB24K;AB24L;AB24M;AB24N;AB24P;AB24Q;AB24R;AB24S;AB24T;AB24V;AB24W;AB24Y;AB25C;AB25D;AB25E;AB25F;AB25G;AB25H;AB25I;AB25K;AB25L;AB25M;AB25N;AB25P;AB25Q;AB25R;AB25S;AB25T;AB25V;AB25W;AB25Y;RB26A;RB26C;RB26D;RB26E;RB26F;RB26G		T:Recognition of methylated peptides by Drosophila melanogaster polycomb chromodomain.	24746913	D:23320494
				5D3I				M:RB26H;RB26I;RB26K;RB26L;RB26M;RB26N;RB26P;RB26Q;RB26S;RB26T;RB26V;RB26W;RB26Y;SB28A;SB28C;SB28D;SB28E;SB28F;SB28G;SB28H;SB28I;SB28K;SB28L;SB28M;SB28N;SB28P;SB28Q;SB28R;SB28T;SB28V;SB28W;SB28Y		T:Recognition of methylated peptides by Drosophila melanogaster polycomb chromodomain.		D:23320494
							KA96A;EA59A;EB134A	M:LA525A;SA551A;VA552A;FA555A	Structural insights into regulatory mechanisms of MO25-mediated kinase activation.	T:Recognition of methylated peptides by Drosophila melanogaster polycomb chromodomain.		D:23527120
								M:FA44G;LA45G;YA46G;FA47G;KA71G;DA75G;		T:Recognition of methylated peptides by Drosophila melanogaster polycomb chromodomain.	24746913	D:24423621
								M:AA74G;KA76G;DA72G;LA73G		T:Structural model for the interaction of a designed Ankyrin Repeat Protein with the human epidermal growth factor receptor 2.		D:24423621
							YA223A;KA96A;EB58A;EB138A	M:DB369R;RB270A ;RC66E/KC67E;KC29E;KC88E;RC46E;RC938E;EB436R/DB481R;DB369R/DB370R;DB481R;EB436R	Structural insights into regulatory mechanisms of MO25-mediated kinase activation.	T:Structural basis for the neutralization and specificity of Staphylococcal enterotoxin B against its MHC Class II binding site.		D:23435562
								M:RB270A		T:Structural basis for the neutralization and specificity of Staphylococcal enterotoxin B against its MHC Class II binding site.		D:23435562
								M:RB306P;YA327A/YA328A;KA331A		T:Structural basis for the nuclear export activity of Importin13.	24485456	D:23435562
								M:RA322Q;CA672S		T:Structural basis for the nuclear export activity of Importin13.		D:23435562
							QA54A;MA56A;DA58A;FA60A;QA105A;SA107A;EA108A;QA54A/FA60A;QA54A/MA56A/FA60A/SA107A;QD53A;LD61A;QD105A;RD115A	M:HA35L	Extracellular architecture of the SYG-1/SYG-2 adhesion complex instructs synaptogenesis.	T:Structural basis for the nuclear export activity of Importin13.		D:23791785
								M:DA97C;LC1A;RC7A;KC10A;WC5A		T:Structural basis for the nuclear export activity of Importin13.		D:23791785
								M:VB238D;KB234D;		T:Class I HDACs share a common mechanism of regulation by inositol phosphates.		D:23791785
				5DWU				M:FC106E;FC110E;KC59E;RC87E;RA144E;DA146E;DA170E;AA109D;VA214W		T:Class I HDACs share a common mechanism of regulation by inositol phosphates.		D:25193665
								M:EA249A;DA270A;DA258A		T:Class I HDACs share a common mechanism of regulation by inositol phosphates.		D:23416200
								M:K43A		T:Structural basis for the binding specificity of human Recepteur d'Origine Nantais (RON) receptor tyrosine kinase to macrophage-stimulating protein.		D:25612609
								M:NE27A;DE35A;NE27A;R68K;D39S;Y74A;D86S		T:Mechanism of action and in vivo efficacy of a human-derived antibody against Staphylococcus aureus α-hemolysin.		D:23851565
								M:A94L;G97S;D39S\Y74A;		T:Structural biology. Crystal structure of the chemokine receptor CXCR4 in complex with a viral chemokine.		D:23851565
								M:D39S\Y74A\E86S		T:Structural analysis of the yeast Dhh1-Pat1 complex reveals how Dhh1 engages Pat1, Edc3 and RNA in mutually exclusive interactions.		D:23809763
								M:Y1618L;S1614V/T1615A;L1815Y		T:Structural analysis of the yeast Dhh1-Pat1 complex reveals how Dhh1 engages Pat1, Edc3 and RNA in mutually exclusive interactions.		D:23809763
								M:Y114F		T:Structure of stem cell growth factor R-spondin 1 in complex with the ectodomain of its receptor LGR5.		D:23809763
								M:L1815Y;Y114F;W36A;L37A;K69A;V70A;M102A		T:Structure of stem cell growth factor R-spondin 1 in complex with the ectodomain of its receptor LGR5.	24777060	D:23775083
								M:L103A;M105A;W110A;E113A;H114A;K135A		T:Structure of stem cell growth factor R-spondin 1 in complex with the ectodomain of its receptor LGR5.		D:25049336
							NE36A;YE38A;YE40F;LE57A;YF55F;QF57A;NF63A;FF108A;RF109A;FF110A;DF114A;YF117F	M:F136A;C137A;K138A;D146A;R59A;N64A;K65A;Q66A;T68A;V69A;K84A;K87A;V88A;S39A;E37A	T-cell receptor recognition of HLA-DQ2-gliadin complexes associated with celiac disease.	T:Ca2+-dependent structural changes in the B-cell receptor CD23 increase its affinity for human immunoglobulin E.		D:25031354
								M:E37A/R59A;E37A/V69A;NB50A;DB52A;WB53A;TB57A;YB73A;FB74A;LB91A;NB112A;YB113A;DB131A;WB152A		T:A molecular basis underpinning the T cell receptor heterogeneity of mucosal-associated invariant T cells.		D:9252107
								M:DB167A;SB169A;DB170A;YB191A;DB206A;YB208A;FB209A;IB229A;FB230A;YB248A;EB268A;WB269A;RB286A;NB304A;NB50A;DB52A;WB53A;TB57A;YB73A;FB74A;LB91A;NB112A;YB113A;DB131A;WB152A		T:Potent neutralization of vaccinia virus by divergent murine antibodies targeting a common site of vulnerability in L1 protein.		D:11841201
								M:DB167A;SB169A;FB209A;DB170A;YB191A;DB206A;YB208A;IB229A;FB230A;YB248A;EB268A;WB269A;E176K;E170A;E167K;E166A;E165A;RB286A;NB304A;D156K;I157A;D158K;G161K;S162K;D163K		T:Association of the anti-hen egg lysozyme antibody HyHEL-5 with avian species variant and mutant lysozymes.		D:15350224
								M:R178D;FA555A;VA552A;SA551A;LA525A;P142A;M140A;K123E;I122A;A119K;A119E;K97Q;M96N;M96A;D94Q;K93Q;I92A;K90Q;K89Q;E86Q;F83A;K189D;K186D;Y182A;L179A		T:Mapping by site-directed mutagenesis of the region responsible for cohesin-dockerin interaction on the surface of the seventh cohesin domain of Clostridium thermocellum CipA.		D:16243355
										T:Structural basis of heteromeric smad protein assembly in TGF-beta signaling.		D:15236966
										T:A binding free energy hot spot in the ankyrin repeat protein GABPbeta mediated protein-protein interaction.		D:23587951
										T:A detailed thermodynamic analysis of ras/effector complex interfaces.		D:23625930
										T:BLIP-II is a highly potent inhibitor of Klebsiella pneumoniae carbapenemase (KPC-2).		D:25635048
										T:Identification of the β-lactamase inhibitor protein-II (BLIP-II) interface residues essential for binding affinity and specificity for class A β-lactamases.
										T:Evolutionarily conserved binding of translationally controlled tumor protein to eukaryotic elongation factor 1B.	24813203
							YA31A;KC39A;DC55A;QC57A;LC60A;QC61A;NC62A;VC65A;KC67A;HC68A;VC72A;KC75A;ED59A;YD60A;SD63A;QD64A;PD65A;ED66A;ID67A;ED69A;RD70A;RD72A;DD76A;TD77A;RD80A;HD81A;ED84A		Effect of CDR3 sequences and distal V gene residues in regulating TCR-MHC contacts and ligand specificity.
				5E6P
				1AXI
				1MTN
											24813203
							KC39A;DC55A;QC57A;LC60A;QC61A;NC62A;VC65A;KC67A;HC68A;VC72A;KC75A;ED59A;YD60A;SD63A;QD64A;PD65A;ED66A;ID67A;ED69A;RD70A;RD72A;DD76A;TD77A;RD80A;HD81A;ED84A		Effect of CDR3 sequences and distal V gene residues in regulating TCR-MHC contacts and ligand specificity.
				1BGS
				1U7F
				2REX
				3Q3J
				1JTG
				1K8R
											24727835
							EA307A;EA253K;EA304K;YA250A;KA69A;KA69D;KA72A;KA72D;RA75A;KC15A;RC45A;YC30A;DC74K;FA246A;QA257A;EA258A;DA308A;RA322A;KC23A;YC29A;EC31A;HC33A;QC34A;RC37A;RC42A;RC45A;EC81K		Crystal structure of ATP-bound Get3-Get4-Get5 complex reveals regulation of Get3 by Get4.
				1U0S
				4P4Q
											25659907
				1A4Y
							SH356A;SH356A/HU47C/NU259C;RU58A;RU89A;RU91A;YU92A;EU94A;QU114A		Stabilizing a flexible interdomain hinge region harboring the SMB binding site drives uPAR into its closed conformation.
											25259921
							ND135A;ND156A;ND160K;ND187A;ND197A;ND241A;ND276A;ND295A;ND301A;NA332A;ND339A;ND388A;ND392A;GD324A;DD235A;ID326A;RD327A;DD325A/RD327A		Structural evolution of glycan recognition by a family of potent HIV antibodies.
				1DFJ
				1F47
											25242553
							GC32S;DC87G;VC92A;GC127R;GC32S/DC87G;GC32S/VC92A;GC32S/GC127R;DC87G/GC127R;VC92A/GC127R;DC87G/VC92A;DC87G/VC92A/GC127R;GC32S/DC87G/GC127R;GC32S/DC87G/VC92R		An engineered Axl 'decoy receptor' effectively silences the Gas6-Axl signaling axis.
				1YCR
				2PTC
				3NGB
											25121748
							FA134A/MA136A;RA137A/TA138A/QA139A;Q184A/N185A/H186A/R137A/T138A;L201A/E203A/P204A/D205A/S207A		Ebola virus VP24 targets a unique NLS binding site on karyopherin alpha 5 to selectively compete with nuclear import of phosphorylated STAT1.
											25031354
							NE27A;QE31A		Potent neutralization of vaccinia virus by divergent murine antibodies targeting a common site of vulnerability in L1 protein.		26655737
											25402481
							RA416G		Structural basis for specificity and promiscuity in a carrier protein/enzyme system from the sulfur cycle.
							QE73L;QE73L/EB234K;E324K		Structural basis for membrane targeting of the BBSome by ARL6.
											25561553
							KE173A;HE174A;RE175A;KE173A/HE174A/RE175A;KE173E;HE174E;RE175E		Structure of FcγRI in complex with Fc reveals the importance of glycan recognition for high-affinity IgG binding.
											25918416
							L65A;L69A;L207A;L55A/L74A;W291A;F292A;W291A/F292A		A site of varicella-zoster virus vulnerability identified by structural studies of neutralizing antibodies bound to the glycoprotein complex gHgL.
				3SE8
											25989451
							YA273A;RB114A;FB247A/HB250A		Structure of Slitrk2-PTPδ complex reveals mechanisms for splicing-dependent trans-synaptic adhesion.
											26235031
							DA332A;RB117T;FB160A;AA313S		Structural and Mechanistic Insights into the Latrophilin3-FLRT3 Complex that Mediates Glutamatergic Synapse Development.
											25908590
							RA75A;RA196A;YA273A;DB37A;MB75A/YB77A/PB88A/FB91A;DB292A		Mechanisms of splicing-dependent trans-synaptic adhesion by PTPδ-IL1RAPL1/IL-1RAcP for synaptic differentiation.
											25908590
							RA75A;RA196A;EA286A;WB27A;DB30A;KB94A		Mechanisms of splicing-dependent trans-synaptic adhesion by PTPδ-IL1RAPL1/IL-1RAcP for synaptic differentiation.
											25925951
											26211610
							RC23K		Structural Insights into the Neutralization Properties of the Fully Human, Anti-interferon Monoclonal Antibody Sifalimumab.
							EB460A;RB504A;WB509A		Cdc123, a Cell Cycle Regulator Needed for eIF2 Assembly, Is an ATP-Grasp Protein with Unique Features.
											26281793
							YC540A;EC536A;DC539A;WC535A		Structural basis for the neutralization of MERS-CoV by a human monoclonal antibody MERS-27.
				3SE9							26281793
											26365435
							NA229Q		Structural basis for the neutralization of MERS-CoV by a human monoclonal antibody MERS-27.
							YA280A;NA281A;TA283A;NA284A;NA286A;FA290A;EA292A;NA293A/DA295A;FA297A;FA298A;IA299A;RH31S;SH32A;NH102A;YH103A;FH104A;YH109A;YL50A;RL51A;YA280A/NA293A/DA295A.		Structure of HCMV glycoprotein B in the postfusion conformation bound to a neutralizing human antibody.
											26476442
							EA481D;TA484Q;RA486A;VA488W;RA486E		The structure of Erb1-Ytm1 complex reveals the functional importance of a high-affinity binding between two β-propellers during the assembly of large ribosomal subunits in eukaryotes.
				1JTD							26283364
							NB174A;RB175A;NB174A/R175A;IB172A/NB174A/RB175A/FB176A;FB156A;FB158A;PB194A;WB163A;WB163A/LB211A;WB163A/FB158A;WB163A/FB158A/PB194A		Structural basis for inhibition of TLR2 by staphylococcal superantigen-like protein 3 (SSL3).
											26651396
							NB37A;TB40A;SB41A;HB42A;SB102A;VB104A;VB105A;TB106A;DB107A;VB108A;NB337A;QB339A;MB340A;KB362A;MB363A;RB364A;EB366A;HB367A;IB368A;DB369A;RB418A;TB419A;GB420A;YB421A;NB422A;GB423A;IB424A		CSL311, a novel, potent, therapeutic monoclonal antibody for the treatment of diseases mediated by the common β chain of the IL-3, GM-CSF and IL-5 receptors.
				1JTD
				1JTG
				5K39							26627240
							YA1806A;AA1832E;AA1833E;RB88A;RB88E;IB66A;LB68A		Secondary PDZ domain-binding site on class B plexins enhances the affinity for PDZ-RhoGEF.
				2X0B
											8756685
							FA25A;YA42A/QA46A;FA25A/YA42A/QA46A		Structural and mutational analysis of affinity-inert contact residues at the growth hormone-receptor interface.
											8784199
							TD11A;GD12A;PD13A;KD15A;RD17A;ID19A;RD20A;VD34A;YD35A;GD36A;GD37A;RD39A;KD36A		Alanine point-mutations in the reactive region of bovine pancreatic trypsin inhibitor: effects on the kinetics and thermodynamics of binding to beta-trypsin and alpha-chymotrypsin.
											9126847
							YE29F;DE39A;EE76A;EA73Y;EA73F;EA73C;EA73S		Thermodynamics of the interaction of barnase and barstar: changes in free energy versus changes in enthalpy on mutation.
											15350224
							RB378A;DB493A		Structural basis of heteromeric smad protein assembly in TGF-beta signaling.		15350224
							LB1815K;LB1815Y		Structural basis of heteromeric smad protein assembly in TGF-beta signaling.		15350224
											17430899
							YB114F		Structural basis of heteromeric smad protein assembly in TGF-beta signaling.		15236966
							EB36A		Thermodynamic investigation of the role of contact residues of beta-lactamase-inhibitory protein for binding to TEM-1 beta-lactamase.
							RB16A;NB23A;NB25A;YB27F;KB28A;SB29A;KB44A;DB47A;KB48A;HB49A;EB52A;EB53A;PA34A;IA36A;DA38A;RA41A;DA38A/YB27F;DA38A/KB28A;DA38A/SB29A;DA38A/DB47A;DA38A/KB48A		A detailed thermodynamic analysis of ras/effector complex interfaces.
				2X0B
											7578071
											11148036
							AY103V		The response regulators CheB and CheY exhibit competitive binding to the kinase CheA.
							DA34A;DA38A/KB48A;EA290A;KB87A;AB81G;KB87A/D34A;KB87A/VA197A;AB81G/DA34A;AB81G/VA197A;YA39A;EA32Q;DA34N;EA35Q;AA193F;EA290N;E291Q		Interactions between yeast iso-1-cytochrome c and its peroxidase.
											22770357
							WA261A;WA263A;SA289A;WA318A;KA320A;EA344A;EA401A;WA375A;EA401A;WA437A;IA459A		Relationship between hot spot residues and ligand binding hot spots in protein-protein interfaces.
				2X0B
											22770357
							WI259A;YI430A;DI431A;YI433A;EI202A;WI257A;EI283A;SI285A;WI314A;KI316A;EI397A;RI453A;II455A		Relationship between hot spot residues and ligand binding hot spots in protein-protein interfaces.
				2RF9							22770357
				3MBW
				3BIW			EB17A;TB18A;SB20A;LB22A;LB25A;PB27A;EB28A		Relationship between hot spot residues and ligand binding hot spots in protein-protein interfaces.
				1NVU
				2V55
				1YCS
											22770357
											22770357
							LB26A		Relationship between hot spot residues and ligand binding hot spots in protein-protein interfaces.		27908641
							KI15A		Relationship between hot spot residues and ligand binding hot spots in protein-protein interfaces.
				1ILP			IB30A;TB33A;WB47A;WB50A;KB52A;RB53A;GB54A;GB55A;VB57A;NB58A;YB59A;RB61A;PB62A;QB64A;MB69A;RB71A;VB73A;YB74A;DB99A;YB100A;NB100A;VC3A;QC27A;YC28A;SC30A;YC91A;EC96A;FC97A;WB100B		Free Energy Perturbation Calculation of Relative Binding Free Energy between Broadly Neutralizing Antibodies and the gp120 Glycoprotein of HIV-1.
											27908641
				1KBH
							RH30A;WH47A;WH50A;KH52A;LH54A;WH55A;GH56A;VH58A;SH59A;YH60A;RH62A;QH63A;QH65A;RH72A;QH76A;PH78A;PH81A;DH110A;YH111A;DH114A;EL1A;QL27A;NL30A;DL49A;FL90A;EL91A;FL92A;FH115A		Free Energy Perturbation Calculation of Relative Binding Free Energy between Broadly Neutralizing Antibodies and the gp120 Glycoprotein of HIV-1.
				1KBH
				1KBH
											27908641
							LH34A;WH47A;WH50A;VH52B;TH53A;GH54A;VH56A;NH57A;GH59A;PH61A;RH64A;RH71A;RH73A;DH74A;YH98A;TH99A;GH100A;G100A;GH100C;GH100D;VL3A;YL30A;GL31A;LL91A;EL96A;FL97A		Free Energy Perturbation Calculation of Relative Binding Free Energy between Broadly Neutralizing Antibodies and the gp120 Glycoprotein of HIV-1.
				1KBH
				1KBH
											23625930
							NB50A;DB52A;WB53A;TB57A;YB73A;FB74A;LB91A;NB112A;YB113A;DB131A;WB152A;DB167A;SB169A;DB170A;YB191A;DB206A;YB208A;IB229A;FB230A;YB248A;EB268A;WB269A;RB286A;		Identification of the β-lactamase inhibitor protein-II (BLIP-II) interface residues essential for binding affinity and specificity for class A β-lactamases.
				1KBH
											24947275
							QA99A;NA100A;LA102A;EA104A;YA105A;PA107A;EA110A;KA111A;MA129A;VA216A;MA272A		Role of β-lactamase residues in a common interface for binding the structurally unrelated inhibitory proteins BLIP and BLIP-II.
				1KBH
				3A5C
				3A5C
				3A5C
				3A5C
				3A5C							24947275
				3A5C
				3A5C			LA102A;KA111A;MA272A		Role of β-lactamase residues in a common interface for binding the structurally unrelated inhibitory proteins BLIP and BLIP-II.
				3A5C							23108621
				3A5C
				3A5C			NB37A/EB120A;LB83A;LB83S;		Indirect ELISA-based approach for comparative measurement of high-affinity cohesin-dockerin interactions.
				3A5C
				3A5C							24772488
				2MVM
				2KSO			DB39A;YA15A;MA16A;TA18A;QA19A;VA36A;DA38A;SA41A;SA42A;NA43A;WA45A;RA53A;LA54A;YA55A;TA56A;VA59A;YA60A;TA80A;LA81A;RA82A;YA83A;SA84A;TA85A;TA87A;VA88A;MA114A;LA117A;FA119A;MA120A;LA121A;EA123A;;YA231A;SA233A		Discovery of new sites for drug binding to the hypertension-related renin-angiotensinogen complex.
				1TPQ
				1TPQ
											24772488
							KA250A;RA251A;FA253A;VA256A;FA286A;EA288A;EB355A;KA293A;KA294A;LA295A;TA297A;HA301A;MA303A;IA305A;TA309A;TA312A;YB4A;IB5A;HB6A;FB8A;HB9A;LB10A;VB11A;IB12A;HB13A;NB14A;EB15A;SB16A;TB17A;KB55A;LB56A;RB57A;MB60A;VB61A;MB63A;LB64A;FB67A		Discovery of new sites for drug binding to the hypertension-related renin-angiotensinogen complex.
				1TPQ
											24772488
							FB70A;RB71A;YB73A;RB112A;QB114A;IB116A;LB117A;VB119A;WB121A;KB122A;DB123A;KB124A;QB318A;NB319A;NB322A;WB323A;KB326A;LB327AFA124A;VA127A;QA135A;IA137A;LA224A;DA226A;SA230A		Discovery of new sites for drug binding to the hypertension-related renin-angiotensinogen complex.
				1TPQ
											23799087
											23799087
							PA487L		Cancer missense mutations alter binding properties of proteins and their interaction networks.		23799087
							GA111D		Cancer missense mutations alter binding properties of proteins and their interaction networks.		23799087
							EA577K		Cancer missense mutations alter binding properties of proteins and their interaction networks.		23799087
							GR12D		Cancer missense mutations alter binding properties of proteins and their interaction networks.		23799087
							DB47Y		Cancer missense mutations alter binding properties of proteins and their interaction networks.
							PA177S;RA248Q;RA248W;RA273H;DA281A;RA273C		Cancer missense mutations alter binding properties of proteins and their interaction networks.
											24647967
							MC1A;GC7W;WC2A;DC3A;FC4A;DC5A;DC6A;GC7A;MC8A;PC9A;PC10A;DC12A;EC13A;DC14A;YC15A;SC16A;PC17A;AC11D;PC10F;MC8D;GC7I;PC9F;DC6M;PC10L;GC7L;EC13H;DC12K;FC4R		A fluorescence polarization assay for the experimental validation of an in silico model of the chemokine CXCL8 binding to receptor-derived peptides.
				1TPQ							24647967
							YB2108W；LA1056A/VB2109A；YB2108W/IB2062V；YB2108W/VB2086A；YB2108W/LB2087A；YB2108W/LB2096A；YB2108W/IB210V；YB2108W/VB2109A；YB2108W/LA1048A；YB2108W/LA1049A；YB2108W/LA1055A；YB2108W/LA1056A；		A fluorescence polarization assay for the experimental validation of an in silico model of the chemokine CXCL8 binding to receptor-derived peptides.
											23799450
							YB2108W/IA1067V；YB2108W/LA1061G；YB2108W/IA1073V；YB2108W/VA1077A；YB2108W/LB2067A；YB2108W/LB2070A；YB2108W/LB2074A；YB2108W/AB2099G；YB2108W/LA1064A；YB2108W/LA1071A；LA1049A/IB2062V；LA1048A/IB2062V；IA1067V/IB2062V；VA1077A/IB2062V		The transition state structure for coupled binding and folding of disordered protein domains.
											23799450
							LA1055AIB2062V；IA1073V/IB2062V；LA1048A/LB2067A；LA1049A/LB2067A；LA1055A/LB2067A；IA1067V/LB2067A；VA1077A/LB2067A；IA1073V/LB2067A；AA1061G/LB2067A；LA1048A/LB2070A；LA1049A/LB2070A		The transition state structure for coupled binding and folding of disordered protein domains.
				1S78							24421312
							LA1055A/LB2070A；IA1067V/LB2070A；IA1073V/LB2070A；AA1061G/LB2070A；LA1048A/LB2074A；LA1049A/LB2074A；LA1055A/LB2074A；IA1067V/LB2074A；IA1073V/LB2074A；AA1061G/LB2074A；LA1048A/VB2086A；LA1049A/VB2086A；LA1055A/VB2086A；IA1067V/VB2086A		A frustrated binding interface for intrinsically disordered proteins.
				3W2D
				3W2D
				3ZJY
											24421312
							VA1077A/VB2086A；IA1073V/VB2086A;AA1061G/VB2086A;LA1048A/LB2087A;LA1055A/LB2087A;IA1067V/LB2087A;VA1077A/LB2087A;IA1073V/LB2087A;AA1061G/LB2087A;LA1048A/AB2099G;LA1049A/AB2099G;LA1055A/AB2099G;IA1067V/AB2099G;VA1077A/AB2099G;IA1073V/AB2099G		A frustrated binding interface for intrinsically disordered proteins.
				4BKX
				4QT8
				4IDJ
				4RWS
											24421312
							AA1061G/AB2099G;LA1048A/LB2096A;LA1055A/LB2096A;VA1077A/LB2096A;AA1061G/LB2096A;LA1048A/IB2101V;LA1049A/IB2101V;LA1055A/IB2101V;IA1067V/IB2101V;VA1077A/IB2101V;IA1073V/IB2101V;AA1061G/IB2101V;LA1048A/VB2109A;LA1049A/VB2109A;LA1055A/VB2109A		A frustrated binding interface for intrinsically disordered proteins.
				4BRU
				4BRU
				4BSR
				4GKO
				4GKO							24421312
				4GKO
				4PJ8			IA1067V/VB2109A;VA1077A/VB2109A;IA1073V/VB2109A		A frustrated binding interface for intrinsically disordered proteins.
											24421312
							LG28N;VA388A/RG165A/RG166A;RA475A/RG165A/RG166A;LA389A;VA388A;RA475A;LG170N;AG169S;RG165A/RG166A;RG166A;RG165A;LG29N		A frustrated binding interface for intrinsically disordered proteins.
											24058539
											24058539
							D155K		Loose binding of the DF axis with the A3B3 complex stimulates the initial activity of Enterococcus hirae V1-ATPase.
							KA917D;KA956D;KA956E;KA956D/DB1235K;RA950E;RA950E/HB1219R;RA950E/HB1219E;HB1219E;YA960N;KA945L;KA945L/YA960N		Loose binding of the DF axis with the A3B3 complex stimulates the initial activity of Enterococcus hirae V1-ATPase.
											22244754
							LB20A;LB20C;LB20D;LB20E;LB20F;LB20G;LB20H;LB20I;LB20K;LB20M;LB20N;		NMR structure of a heterodimeric SAM:SAM complex: characterization and manipulation of EphA2 binding reveal new cellular functions of SHIP2.
											23320494
							LB20P;LB20Q;LB20R;LB20S;LB20T;LB20V;LB20W;LB20Y;AB21C;AB21D;AB21E;AB21F;AB21G;AB21H;AB21I;AB21K;AB21L;AB21M;AB21N;AB21P;AB21Q;AB21R;AB21S;AB21T;AB21V;AB21W;AB21Y;TB22A;TB22C		Recognition of methylated peptides by Drosophila melanogaster polycomb chromodomain.
											23320494
							TB22D;TB22E;TB22F;TB22G;TB22H;TB22I;TB22K;TB22L;TB22M;TB22N;TB22P;TB22Q;TB22R;TB22S;TB22V;TB22W;TB22Y;KB23A;KB23C;KB23D;KB23E;KB23F;KB23F;KB23G;KB23H;KB23I;KB23L;KB23M;KB23N;KB23P;KB23Q;KB23R;KB23S;KB23T;KB23V;KB23W;KB23Y;AB24C;AB24D;AB24E		Recognition of methylated peptides by Drosophila melanogaster polycomb chromodomain.
											23320494
							AB24F;AB24G;AB24H;AB24I;AB24K;AB24L;AB24M;AB24N;AB24P;AB24Q;AB24R;AB24S;AB24T;AB24V;AB24W;AB24Y;AB25C;AB25D;AB25E;AB25F;AB25G;AB25H;AB25I;AB25K;AB25L;AB25M;AB25N;AB25P;AB25Q;AB25R;AB25S;AB25T;AB25V;AB25W;AB25Y;RB26A;RB26C;RB26D;RB26E;RB26F;RB26G		Recognition of methylated peptides by Drosophila melanogaster polycomb chromodomain.
											23320494
							RB26H;RB26I;RB26K;RB26L;RB26M;RB26N;RB26P;RB26Q;RB26S;RB26T;RB26V;RB26W;RB26Y;SB28A;SB28C;SB28D;SB28E;SB28F;SB28G;SB28H;SB28I;SB28K;SB28L;SB28M;SB28N;SB28P;SB28Q;SB28R;SB28T;SB28V;SB28W;SB28Y		Recognition of methylated peptides by Drosophila melanogaster polycomb chromodomain.
											23320494
							LA525A;SA551A;VA552A;FA555A		Recognition of methylated peptides by Drosophila melanogaster polycomb chromodomain.
											23320494
							FA44G;LA45G;YA46G;FA47G;KA71G;DA75G;		Recognition of methylated peptides by Drosophila melanogaster polycomb chromodomain.
											23527120
							AA74G;KA76G;DA72G;LA73G		Structural model for the interaction of a designed Ankyrin Repeat Protein with the human epidermal growth factor receptor 2.
											24423621
							DB369R;RB270A ;RC66E/KC67E;KC29E;KC88E;RC46E;RC938E;EB436R/DB481R;DB369R/DB370R;DB481R;EB436R		Structural basis for the neutralization and specificity of Staphylococcal enterotoxin B against its MHC Class II binding site.
											24423621
											23435562
							RB270A		Structural basis for the neutralization and specificity of Staphylococcal enterotoxin B against its MHC Class II binding site.
							RB306P;YA327A/YA328A;KA331A		Structural basis for the nuclear export activity of Importin13.
											23435562
							RA322Q;CA672S		Structural basis for the nuclear export activity of Importin13.		23435562
											23435562
							HA35L		Structural basis for the nuclear export activity of Importin13.
							DA97C;LC1A;RC7A;KC10A;WC5A		Structural basis for the nuclear export activity of Importin13.
											23791785
											23791785
									Class I HDACs share a common mechanism of regulation by inositol phosphates.
							VB238D;KB234D;		Class I HDACs share a common mechanism of regulation by inositol phosphates.		23791785
											25193665
							FC106E;FC110E;KC59E;RC87E;RA144E;DA146E;DA170E;AA109D;VA214W		Class I HDACs share a common mechanism of regulation by inositol phosphates.
									Structural basis for the binding specificity of human Recepteur d'Origine Nantais (RON) receptor tyrosine kinase to macrophage-stimulating protein.		23416200
											25612609
									Mechanism of action and in vivo efficacy of a human-derived antibody against Staphylococcus aureus α-hemolysin.
									Structural biology. Crystal structure of the chemokine receptor CXCR4 in complex with a viral chemokine.
											23851565
											23851565
							EA249A;DA270A;DA258A		Structural analysis of the yeast Dhh1-Pat1 complex reveals how Dhh1 engages Pat1, Edc3 and RNA in mutually exclusive interactions.		23809763
									Structural analysis of the yeast Dhh1-Pat1 complex reveals how Dhh1 engages Pat1, Edc3 and RNA in mutually exclusive interactions.		23809763
									Structure of stem cell growth factor R-spondin 1 in complex with the ectodomain of its receptor LGR5.		23809763
							K43A		Structure of stem cell growth factor R-spondin 1 in complex with the ectodomain of its receptor LGR5.
							NE27A;DE35A;NE27A;R68K;D39S;Y74A;D86S		Structure of stem cell growth factor R-spondin 1 in complex with the ectodomain of its receptor LGR5.
											23775083
							A94L;G97S;D39S\Y74A;		Ca2+-dependent structural changes in the B-cell receptor CD23 increase its affinity for human immunoglobulin E.
											25049336
											25031354
							D39S\Y74A\E86S		A molecular basis underpinning the T cell receptor heterogeneity of mucosal-associated invariant T cells.
							Y1618L;S1614V/T1615A;L1815Y		Potent neutralization of vaccinia virus by divergent murine antibodies targeting a common site of vulnerability in L1 protein.
											9252107
											11841201
							Y114F		Association of the anti-hen egg lysozyme antibody HyHEL-5 with avian species variant and mutant lysozymes.
							L1815Y;Y114F;W36A;L37A;K69A;V70A;M102A		Mapping by site-directed mutagenesis of the region responsible for cohesin-dockerin interaction on the surface of the seventh cohesin domain of Clostridium thermocellum CipA.
											15350224
							L103A;M105A;W110A;E113A;H114A;K135A		Structural basis of heteromeric smad protein assembly in TGF-beta signaling.
											16243355
							F136A;C137A;K138A;D146A;R59A;N64A;K65A;Q66A;T68A;V69A;K84A;K87A;V88A;S39A;E37A		A binding free energy hot spot in the ankyrin repeat protein GABPbeta mediated protein-protein interaction.
											15236966
							E37A/R59A;E37A/V69A;NB50A;DB52A;WB53A;TB57A;YB73A;FB74A;LB91A;NB112A;YB113A;DB131A;WB152A		A detailed thermodynamic analysis of ras/effector complex interfaces.
											23587951
							DB167A;SB169A;DB170A;YB191A;DB206A;YB208A;FB209A;IB229A;FB230A;YB248A;EB268A;WB269A;RB286A;NB304A;NB50A;DB52A;WB53A;TB57A;YB73A;FB74A;LB91A;NB112A;YB113A;DB131A;WB152A		BLIP-II is a highly potent inhibitor of Klebsiella pneumoniae carbapenemase (KPC-2).
											23625930
							DB167A;SB169A;FB209A;DB170A;YB191A;DB206A;YB208A;IB229A;FB230A;YB248A;EB268A;WB269A;E176K;E170A;E167K;E166A;E165A;RB286A;NB304A;D156K;I157A;D158K;G161K;S162K;D163K		Identification of the β-lactamase inhibitor protein-II (BLIP-II) interface residues essential for binding affinity and specificity for class A β-lactamases.
											25635048
							R178D;FA555A;VA552A;SA551A;LA525A;P142A;M140A;K123E;I122A;A119K;A119E;K97Q;M96N;M96A;D94Q;K93Q;I92A;K90Q;K89Q;E86Q;F83A;K189D;K186D;Y182A;L179A		Evolutionarily conserved binding of translationally controlled tumor protein to eukaryotic elongation factor 1B.
