# Supplementary material for: dbMPIKT: a database of kinetic and thermodynamic mutant protein interactions
Source: BMC Bioinformatics. 2018 Nov 27;19:455. doi: 10.1186/s12859-018-2493-7 (PMC6260753; doi:10.1186/s12859-018-2493-7)
Supplement: Supplementary file 2 — Table S2. The collection of protein complexes and their sources. (XLSX 38 kb) [file 12859_2018_2493_MOESM2_ESM.xlsx]

## Sheet: Sheet1
PDB ID	Chain ID	Protein	Source
1A22_A_B	A	Human growth hormone	Homo sapiens
	B	hGH binding protein	Homo sapiens
1A4Y_A_B	A	RIBONUCLEASE INHIBITOR	Homo sapiens
	B	ANGIOGENIN	Homo sapiens
1ACB_E_I	E	Bovine alpha-chymotrypsin	Mus musculus
	I	Eglin C	Mus musculus
1AHW_AB_C	A	IMMUNOGLOBULIN FAB 5G9 (LIGHT CHAIN)	Mus musculus
	B	IMMUNOGLOBULIN FAB 5G9 (HEAVY CHAIN)	Mus musculus
	C	TISSUE FACTOR	Homo sapiens
1AHW_B_C	B	IMMUNOGLOBULIN FAB 5G9 (HEAVY CHAIN)	Mus musculus
	C	TISSUE FACTOR	Homo sapiens
1AK4_A_D	A	CYCLOPHILIN A	Homo sapiens
	D	HIV-1 CAPSID	Human immunodeficiency virus 1
1AXI_A_B	A	hGH (G120R)	Homo sapiens
	B	hGHbp	Homo sapiens
1B2S_A_D	A	PROTEIN (BARNASE)	Bacillus amyloliquefaciens
	D	PROTEIN (BARSTAR)	Bacillus amyloliquefaciens
1BXI_A_B	A	PROTEIN (COLICIN E9 IMMUNITY PROTEIN)	Escherichia coli
	B	PROTEIN (COLICIN E9)	Escherichia coli
1CBW_FGH_I	F	Bovine alpha-chymotrypsin	Bos taurus
	G	Bovine alpha-chymotrypsin	Bos taurus
	H	Bovine alpha-chymotrypsin	Bos taurus
	I	BPTI	Bos taurus
1CBW_B_D	B	BOVINE CHYMOTRYPSIN	Bos taurus
	D	BPTI	Bos taurus
1CDL_A_E	A	CALMODULIN	Homo sapiens
	E	CALCIUM/CALMODULIN-DEPENDENT PROTEIN KINASE TYPE II ALPHA CHAIN	Gallus gallus
1CHO_EFG_I	E	ALPHA-CHYMOTRYPSIN A	Bos taurus
	F	ALPHA-CHYMOTRYPSIN A	Bos taurus
	G	ALPHA-CHYMOTRYPSIN A	Bos taurus
	I	TURKEY OVOMUCOID THIRD DOMAIN (OMTKY3)	Meleagris gallopavo
1CSE_E_I	E	SUBTILISIN CARLSBERG	Bacillus subtilis
	I	EGLIN C	Hirudo medicinalis
1CSO_E_I	E	Streptomyces griseus proteinase B	Streptomyces griseus
	I	Turkey ovomucoid third domain	Meleagris gallopavo
1DAN_H_T	H	BLOOD COAGULATION FACTOR VIIA heavy chain	Homo sapiens
	T	SOLUBLE TISSUE FACTOR	Homo sapiens
1DAN_L_U	L	BLOOD COAGULATION FACTOR VIIA light chain	Homo sapiens
	U	SOLUBLE TISSUE FACTOR	Homo sapiens
1DAN_T_U	T	SOLUBLE TISSUE FACTOR	Homo sapiens
	U	SOLUBLE TISSUE FACTOR	Homo sapiens
1DAN_L_H	L	BLOOD COAGULATION FACTOR VIIA light chain	Homo sapiens
	H	BLOOD COAGULATION FACTOR VIIA heavy chain	Homo sapiens
1DDM_A_B	A	NUMB PROTEIN	Drosophila melanogaster
	B	NUMB ASSOCIATE KINASE	Drosophila melanogaster
1DFJ_E_I	E	RIBONUCLEASE A	Bos taurus
	I	RIBONUCLEASE INHIBITOR	Sus scrofa
1DQJ_AB_C	A	ANTI-LYSOZYME ANTIBODY HYHEL-63 (LIGHT CHAIN)	Mus musculus
	B	ANTI-LYSOZYME ANTIBODY HYHEL-63 (HEAVY CHAIN)	Mus musculus
	C	LYSOZYME	Gallus gallus
1DVA_H_X	H	DES-GLA FACTOR VIIA (HEAVY CHAIN)	Homo sapiens
	X	PEPTIDE E-76
1DVF_A_B	A	FV D1.3	Mus musculus
	B	FV D1.3	Mus musculus
1DVF_B_D	B	FV D1.3	Mus musculus
	D	FV E5.2	Mus musculus
1DX5_M_I	M	THROMBIN HEAVY CHAIN	Homo sapiens
	I	THROMBOMODULIN	Homo sapiens
1DZI_A_C	A	INTEGRIN	Homo sapiens
	C	COLLAGEN
1E96_A_B	A	RAS-RELATED C3 BOTULINUM TOXIN SUBSTRATE 1	Homo sapiens
	B	NEUTROPHIL CYTOSOL FACTOR 2 (NCF-2) TPR DOMAIN, RESIDUES 1-203	Homo sapiens
1EAW_A_B	A	Membrane-type serine protease 1	Homo sapiens
	B	BPTI	Bos taurus
1EBP_A_C	A	EPO RECEPTOR	Homo sapiens
	C	EPO MIMETICS PEPTIDE 1
1EFN_A_B	A	FYN TYROSINE KINASE	Homo sapiens
	B	HIV-1 NEF PROTEIN	Human immunodeficiency virus 1
1EMV_A_B	A	IMMUNITY PROTEIN IM9	Escherichia coli
	B	COLICIN E9	Escherichia coli
1ES7_A_B	A	BONE MORPHOGENETIC PROTEIN-2	Homo sapiens
	B	BONE MORPHOGENETIC PROTEIN RECEPTOR IA	Homo sapiens
1F47_A_B	A	CELL DIVISION PROTEIN FTSZ	Escherichia coli
	B	CELL DIVISION PROTEIN ZIPA	Escherichia coli
1F5R_A_I	A	Mutant trypsinogen	Rattus norvegicus
	I	BPTI	Bos taurus
1FC2_C_D	C	Protein A/Z	Staphylococcus aureus
	D	IgG1 MO61 Fc	Homo sapiens
1FCC_A_C	A	IGG1 MO61 FC	Homo sapiens
	C	STREPTOCOCCAL PROTEIN G (C2 FRAGMENT)	Streptococcus
1FFW_A_B	A	CHEMOTAXIS PROTEIN CHEY	Escherichia coli
	B	CHEMOTAXIS PROTEIN CHEA	Escherichia coli
1FOE_A_B	A	T-LYMPHOMA INVASION AND METASTASIS INDUCING PROTEIN 1	Mus musculus
	B	RAS-RELATED C3 BOTULINUM TOXIN SUBSTRATE	Homo sapiens
1FR2_A_B	A	COLICIN E9 IMMUNITY PROTEIN	Escherichia coli
	B	COLICIN E9	Escherichia coli
1FY8_E_I	E	TRYPSIN II, ANIONIC	Rattus rattus
	I	PANCREATIC TRYPSIN INHIBITOR	Bos taurus
1GC1_G_C	C	CD4	Homo sapiens
	G	ENVELOPE PROTEIN GP120	Human immunodeficiency virus 1
1GCQ_AB_C	A/B	GROWTH FACTOR RECEPTOR-BOUND PROTEIN 2	Homo sapiens
	C	VAV PROTO-ONCOGENE	Mus musculus
1GL0_E_I	E	Bovine alpha-chymotrypsin	Bos taurus
	I	PMP-D2v insect inhibitor	Locusta migratoria
1GL1_A_I	A	ALPHA-CHYMOTRYPSIN	Bos taurus
	I	PMP-C insect inhibitor	Locusta migratoria
1GL4_A_B	A	NIDOGEN-1	Mus musculus
	B	BASEMENT MEMBRANE-SPECIFIC HEPARAN SULFATE PROTEOGLYCAN CORE PROTEIN	Mus musculus
1GRN_A_B	A	Cdc42	Homo sapiens
	B	Cdc42-GAP	Homo sapiens
1H9D_A_B	A	AML1 Runx1 Runt domain	Homo sapiens
	B	Core-binding factor beta	Homo sapiens
1HE8_A_B	A	PHOSPHATIDYLINOSITOL 3-KINASE CATALYTIC SUBUNIT, GAMMA ISOFORM	Homo sapiens
	B	TRANSFORMING PROTEIN P21/H-RAS-1	Homo sapiens
1IAR_A_B	A	PROTEIN (INTERLEUKIN-4)	Homo sapiens
	B	PROTEIN (INTERLEUKIN-4 RECEPTOR ALPHA CHAIN)	Homo sapiens
1ILP_A_C	A	PROTEIN (INTERLEUKIN-8 PRECURSOR)	Homo sapiens
	C	PROTEIN (INTERLEUKIN-8 RECEPTOR)	Homo sapiens
1JAT_A_B	A	Ubiquitin-Conjugating Enzyme E2-17.5 KDA	Saccharomyces cerevisiae
	B	Ubiquitin-Conjugating Enzyme Variant Mms2	Saccharomyces cerevisiae
1JCK_A_B	A	14.3.D T CELL ANTIGEN RECEPTOR	Mus musculus
	B	STAPHYLOCOCCAL ENTEROTOXIN C3	Staphylococcus aureus
1JRH_LH_I	H	mAbs A6	Mus musculus
	I	INTERFERON-GAMMA RECEPTOR ALPHA CHAIN	Homo sapiens
1JTD_A_B	A	TEM-1 beta-lactamase	Escherichia coli
	B	beta-lactamase inhibitor protein II	Streptomyces exfoliatus
1JTG_A_B	A	BETA-LACTAMASE TEM	Escherichia coli
	B	BETA-LACTAMASE INHIBITORY PROTEIN	Streptomyces clavuligerus
1K4U_S_P	P	PHAGOCYTE NADPH OXIDASE SUBUNIT P47PHOX	Homo sapiens
	S	PHAGOCYTE NADPH OXIDASE SUBUNIT P67PHOX	Homo sapiens
1K8R_A_B	A	Transforming protein P21/H-RAS-1	Homo sapiens
	B	Protein kinase byr2	Schizosaccharomyces pombe
1KAC_A_B	A	AD12 knob protein	Human mastadenovirus A
	B	CAR D1 domain	Homo sapiens
1KBH_A_B	A	nuclear receptor coactivator	Homo sapiens
	B	CREB-BINDING PROTEIN	Mus musculus
1KIP_AB_C	A,B	MONOCLONAL ANTIBODY D1.3	Mus musculus
	C	LYSOZYME	Gallus gallus
1KTZ_A_B	A	TRANSFORMING GROWTH FACTOR BETA 3	Homo sapiens
	B	TGF-beta Type II Receptor	Homo sapiens
1LFD_A_B	A	RalGSD-RBD	Rattus norvegicus
	B	H-Ras1	Homo sapiens
1LQB_C_D	C	von hippel-lindau disease tumor supressor	Homo sapiens
	D	Hypoxia-inducible factor 1 ALPHA	Homo sapiens
1M9E_A_D	A	Cyclophilin A	Homo sapiens
	D	HIV-1 Capsid	Human immunodeficiency virus 1
1MAH_A_F	A	ACETYLCHOLINESTERASE	Mus musculus
	F	FASCICULIN 2	Dendroaspis angusticeps
1MQ8_A_B	A	intercellular adhesion molecule-1	Homo sapiens
	B	Integrin alpha-L	Homo sapiens
1MTN_B_D	B	ALPHA-CHYMOTRYPSIN	Bos taurus
	D	BASIC PANCREATIC TRYPSIN INHIBITOR	Bos taurus
1N8O_ABC_E	A	Chymotrypsin A, A chain	Bos taurus
	B	Chymotrypsin A, b chain	Bos taurus
	C	Chymotrypsin A, C chain	Bos taurus
	E	ecotin	Escherichia coli
1NCA_N_LH	H	IGG2A-KAPPA NC41 FAB (HEAVY CHAIN)	Mus musculus
	L	IGG2A-KAPPA NC41 FAB (LIGHT CHAIN)	Mus musculus
	N	INFLUENZA A SUBTYPE N9 NEURAMINIDASE	Influenza A virus
1NFI_B_F	B	NF-KAPPA-B P50	Homo sapiens
	F	I-KAPPA-B-ALPHA	Homo sapiens
1NMB_N_H	N	N9 NEURAMINIDASE	Influenza A virus
	H	FAB NC10	Mus musculus
1NMB_N_L	N	N9 NEURAMINIDASE	Influenza A virus
	L	FAB NC10	Mus musculus
1NVU_R_S	R	Transforming protein p21/H-RAS-1	Homo sapiens
	S	Son of sevenless protein homolog 1	Homo sapiens
1P69_A_B	A	AD12 knob protein	Human mastadenovirus A
	B	CAR D1 domain	Homo sapiens
1PPF_E_I	E	HUMAN LEUKOCYTE ELASTASE	Homo sapiens
	I	TURKEY OVOMUCOID INHIBITOR (OMTKY3)	Meleagris gallopavo
1R0R_E_I	E	subtilisin carlsberg	Bacillus licheniformis
	I	TURKEY OVOMUCOID INHIBITOR (OMTKY3)	Meleagris gallopavo
1REW_AB_C	B	bone morphogenetic protein 2	Homo sapiens
	C	bone morphogenetic protein receptor type IA	Homo sapiens
1S0W_A_C	A	beta-lactamase TEM	Escherichia coli
	C	Beta-lactamase inhibitory protein	Streptomyces clavuligerus
1S1Q_A_B	A	Tumor susceptibility gene 101 protein	Homo sapiens
	B	ubiquitin	Homo sapiens
1S78_A_CD	A	Receptor protein-tyrosine kinase erbB-2	Homo sapiens
	C	Pertuzumab Fab light chain	Mus musculus
	D	Pertuzumab Fab heavy chain	Mus musculus
1SBB_A_B	A	PROTEIN (14.3.D T CELL ANTIGEN RECEPTOR)	Mus musculus
	B	PROTEIN (STAPHYLOCOCCAL ENTEROTOXIN B)	Staphylococcus aureus
1SBN_E_I	E	SUBTILISIN NOVO BPN	Bacillus subtilis
	I	EGLIN C	Hirudo medicinalis
1SGD_E_I	E	Streptogrisin B	Streptomyces griseus
	I	Turkey ovomucoid third domain	Meleagris gallopavo
1SIB_E_I	E	SUBTILISIN NOVO BPN'	Bacillus subtilis
	I	EGLIN C	Hirudo medicinalis
1SMF_E_I	E	Bovine trypsin	Mus musculus
	I	Mung bean inhibitor peptide	Mus musculus
1TM1_E_I	E	Subtilisin BPN	Staphylococcus aureus
	I	chymotrypsin inhibitor 2	Mus musculus
1TPQ_A_B	A	Polycomb protein
	B	Histone H3.3
1U0S_Y_A	A	Chemotaxis protein cheA	Meleagris gallopavo
	Y	Chemotaxis protein cheY	Streptomyces griseus
1U7F_A_B	A	Mothers against decapentaplegic homolog 3	Meleagris gallopavo
	B	Mothers against decapentaplegic homolog 4	Bacillus subtilis
1UB4_A_C	A	MazF protein	Bos taurus
	C	MazE protein	Homo sapiens
1UUZ_A_D	A	INHIBITOR OF VERTEBRATE LYSOZYME	Homo sapiens
	D	LYSOZYME C	Hordeum vulgare
1VFB_AB_C	A	IGG1-KAPPA D1.3 FV (LIGHT CHAIN)	Bacillus amyloliquefaciens
	B	IGG1-KAPPA D1.3 FV (HEAVY CHAIN)	Hordeum vulgare
	C	HEN EGG WHITE LYSOZYME	Bacillus amyloliquefaciens
1VFB_A_B	A	IGG1-KAPPA D1.3 FV (LIGHT CHAIN)	Bacillus amyloliquefaciens
	B	IGG1-KAPPA D1.3 FV (HEAVY CHAIN)	Hordeum vulgare
1X1W_A_D	A	Ribonuclease	Hordeum vulgare
	D	Barstar	Bacillus amyloliquefaciens
1XD3_A_B	A	Ubiquitin Carboxyl-terminal esterase L3	Homo sapiens
	B	UBC protein	Homo sapiens
1XXM_A_C	A	Beta-lactamase TEM	Escherichia coli
	C	Beta-lactamase inhibitory protein	Pseudomonas aeruginosa
1Y1K_E_I	E	Subtilisin BPN	Bacillus amyloliquefaciens
	I	Chymotrypsin inhibitor 2	Hordeum vulgare
1YCR_A_B	A	MDM2	Homo sapiens
	B	P53	Homo sapiens
1YCS_A_B	A	P53	Homo sapiens
	B	53BP2	Homo sapiens
1Z7X_W_X	W	Ribonuclease inhibitor	Homo sapiens
	X	RNase A	Homo sapiens
2A9K_A_B	A	Ras-related protein Ral-A	Homo sapiens
	B	Mono-ADP-ribosyltransferase C3	clostridium phage c-st
2ABZ_B_E	B	Carboxypeptidase A1	Bos taurus
	E	Metallocarboxypeptidase inhibitor	Hirudo medicinalis
2AJF_A_E	A	Human Angiotensin-converting enzyme 2	Homo sapiens
	E	SARS spike protein receptor binding domain	Sars-related coronavirus
2B0Z_A_B	A	Cytochrome c peroxidase, mitochondrial	Saccharomyces cerevisiae
	B	Cytochrome c iso-1	Saccharomyces cerevisiae
2B42_A_B	A	xylanase inhibitor-I	Triticum aestivum
	B	Endo-1,4-beta-xylanase A	Bacillus subtilis
2BTF_A_P	A	BETA-ACTIN	Bos taurus
	P	PROFILIN	Bos taurus
2C0L_A_B	A	TRP region of PEX5	Homo sapiens
	B	Sterol carrier protein 2	Homo sapiens
2FTL_E_I	E	Cationic trypsin	Bos taurus
	I	Pancreatic trypsin inhibitor	Bos taurus
2G2U_A_B	A	Beta-lactamase SHV-1	Klebsiella pneumoniae
	B	Beta-lactamase inhibitory protein	Streptomyces clavuligerus
2GOX_A_B	A	Complement C3	Homo sapiens
	B	Fibrinogen-binding protein	Staphylococcus aureus
2GYK_A_B	A	Colicin-E9 immunity protein	Escherichia coli
	B	Colicin-E9 DNase	Escherichia coli
2HHB_A_D	A	HEMOGLOBIN (DEOXY) (ALPHA CHAIN)	Homo sapiens
	D	HEMOGLOBIN (DEOXY) (BETA CHAIN)	Homo sapiens
2HLE_A_B	A	Ephrin type-B receptor 4	Homo sapiens
	B	Ephrin-B2	Homo sapiens
2HRK_A_B	A	GluRS	Saccharomyces cerevisiae
	B	Arc1p	Saccharomyces cerevisiae
2I26_N_L	N	Type II IgNAR	Ginglymostoma cirratum
	L	HEW Lysozyme	Gallus gallus
2I9B_A_E	D	Urokinase-type plasminogen activator	Homo sapiens
	E	Urokinase plasminogen activator surface receptor	Homo sapiens
2J0T_A_D	A	INTERSTITIAL COLLAGENASE	Homo sapiens
	D	METALLOPROTEINASE INHIBITOR 1	Homo sapiens
2J12_A_B	A	AD37 knob protein	Human mastadenovirus D
	B	COXSACKIEVIRUS AND ADENOVIRUS RECEPTOR	Homo sapiens
2J1K_C_T	C	CAV-2	Canine mastadenovirus A
	T	CAR D1 domain	Homo sapiens
2JEL_LH_P	H/L	JEL42 FAB FRAGMENT	Mus musculus
	P	HISTIDINE-CONTAINING PROTEIN	Escherichia coli
2KSO_A_B	A	Ephrin type-A receptor 2	Homo sapiens
	B	Phosphatidylinositol-3,4,5-trisphosphate 5-phosphatase 2	Homo sapiens
2MVM_A_	A	Elongation factor 1-delta	Homo sapiens
2NMB_A_B	A	PROTEIN (NUMB PROTEIN)	Drosophila melanogaster
	B	PROTEIN (GPPY PEPTIDE)
2NOJ_A_B	A	Complement C3	Homo sapiens
	B	Efb homologous protein	Staphylococcus aureus
2NU0_E_I	E	Streptogrisin B, Protease B	Streptomyces griseus
	I	Turkey ovomucoid third domain	Meleagris gallopavo
2O3B_A_B	A	Nuclease	Nostoc sp. PCC 7120
	B	Sugar-non-specific nuclease inhibitor	Nostoc sp. PCC 7120
2OOB_A_B	A	E3 ubiquitin-protein ligase CBL-B	Homo sapiens
	B	Ubiquitin	Bos taurus
2PCB_A_B	A	Cytochrome C peroxidase	Saccharomyces cerevisiae
	B	Non-cognate Cytochrome C	Equus caballus
2PCC_A_B	A	Cytochrome C peroxidase	Saccharomyces cerevisiae
	B	cognate Cytochrome C	Saccharomyces cerevisiae
2PTC_E_I	E	BETA-TRYPSIN	Bos taurus
	I	TRYPSIN INHIBITOR	Bos taurus
2QJ9_AB_C	A，B	Bone morphogenetic protein 2	Homo sapiens
	C	Bone morphogenetic protein receptor type IA	Homo sapiens
2REX_A_B	A	Rnd2	Homo sapiens
	B	Plexin-B1	Homo sapiens
2RF9_A_C	A	Epidermal growth factor receptor	Homo sapiens
	C	ERBB receptor feedback inhibitor 1	Homo sapiens
2SGP_E_I	E	Streptomyces griseus proteinase B	Streptomyces griseus
	I	Turkey ovomucoid third domain	Meleagris gallopavo
2SIC_E_I	E	SUBTILISIN BPN	Bacillus amyloliquefaciens
	I	STREPTOMYCES SUBTILISIN INHIBITOR (SSI)	Streptomyces albogriseolus
2V55_A_B	A	RHO-ASSOCIATED PROTEIN KINASE 1	Homo sapiens
	B	RHO-RELATED GTP-BINDING PROTEIN RHOE	Homo sapiens
2VIR_AB_C	A/B	IMMUNOGLOBULIN (IGG1, LAMBDA)	Mus musculus
	C	HEMAGGLUTININ	Influenza A virus
2VLJ_ABC_DE	A/B/C	HL-A2-flu	Homo sapiens
	D/E	JM22	Homo sapiens
2VLN_A_B	A	COLICIN-E9 IMMUNITY PROTEIN	Escherichia coli
	B	Colicin E9 DNase	Escherichia coli
2WPT_A_B	A	COLICIN-E2 IMMUNITY PROTEIN	Escherichia coli
	B	COLICIN-E9	Escherichia coli
2X0B_A_B	A	RENIN	Homo sapiens
	B	ANGIOTENSINOGEN	Homo sapiens
3A5C_AD_GH	A/D	V-type ATP synthase alpha chain, beta chain	Thermus thermophilus
	G/H	V-type ATP synthase subunit D,F	Thermus thermophilus
3BIW_A_D	A	Neuroligin-1	Rattus norvegicus
	D	Neuroligin-1	Rattus norvegicus
3BK3_A_C	A	Bone morphogenetic protein 2	Homo sapiens
	C	Crossveinless 2	Danio rerio
3BN9_B_CD	B	Membrane-type serine protease 1	Homo sapiens
	C/D	E2 Fab Light Chain，Heavy Chain	Homo sapiens
3BP8_A_C	A	Putative NAGC-like transcriptional regulator	Escherichia coli
	C	PTS system glucose-specific EIICB component	Escherichia coli
3BTD_E_I	E	PROTEIN (TRYPSIN)	Bos taurus
	I	PROTEIN (BOVINE PANCREATIC TRYPSIN INHIBITOR)	Bos taurus
3D5R_A_C	A	Complement C3	Homo sapiens
	C	Fibrinogen-binding protein	Staphylococcus aureus
3HFM_H_Y	H	HYHEL-10 IGG1 FAB (HEAVY CHAIN) and (LIGHT CHAIN)	Mus musculus
	Y	HEN EGG WHITE LYSOZYME	Gallus gallus
3HFM_L_Y	L	HYHEL-10 IGG1 FAB (HEAVY CHAIN) and (LIGHT CHAIN)	Mus musculus
	Y	HEN EGG WHITE LYSOZYME	Gallus gallus
3HHR_A_B	A	HUMAN GROWTH HORMONE	Homo sapiens
	B	HUMAN GROWTH HORMONE RECEPTOR (hGHbp)	Homo sapiens
3HHR_A_C	A	HUMAN GROWTH HORMONE	Homo sapiens
	C	HUMAN GROWTH HORMONE RECEPTOR (hGHbp)	Homo sapiens
3MBW_A_B	A	Ephrin type-A receptor 2	Homo sapiens
	B	Ephrin-A1	Homo sapiens
3NGB_A_B	A	Envelope glycoprotein gp160	Human immunodeficiency virus 1
	B	Antigen binding fragment of heavy chain: Antibody VRC01	Homo sapiens
3NGB_A_C	A	Envelope glycoprotein gp160	Human immunodeficiency virus 1
	C	Antigen binding fragment of light chain: Antibody VRC01	Homo sapiens
3NPS_A_BC	A	Suppressor of tumorigenicity 14 protein	Homo sapiens
	B/C	S4 FAB HEAVY CHAINn and LIGHT CHAIN	Homo sapiens
3Q3J_A_B	A	Plexin-A2	Homo sapiens
	B	Rho-related GTP-binding protein Rho6	Homo sapiens
3SAK_A_C	A	PROTEIN (TUMOR SUPPRESSOR P53)	Homo sapiens
	C	PROTEIN (TUMOR SUPPRESSOR P53)	Homo sapiens
3SE8_G_H	G	HIV-1 Clade AE strain 93TH057 gp120	Human immunodeficiency virus 1
	H	Heavy chain of antibody VRC03	Homo sapiens
3SE8_G_L	G	HIV-1 Clade AE strain 93TH057 gp120	Human immunodeficiency virus 1
	L	Light chain of antibody VRC03	Homo sapiens
3SGB_E_I	E	PROTEINASE B (SGPB)	Streptomyces griseus
	I	TURKEY OVOMUCOID INHIBITOR (OMTKY3)	Meleagris gallopavo
3TGK_E_I	E	TRYPSIN II, ANIONIC	Rattus norvegicus
	I	PANCREATIC TRYPSIN INHIBITOR	Bos taurus
3W2D_A_LH	A	Enterotoxin type B	Staphylococcus aureus
	H	Monoclonal Antibody 3E2 Fab figment heavy chain and light chain	Mus musculus
3ZJY_B_C	B	IMPORTIN-13	Homo sapiens
	C	EUKARYOTIC TRANSLATION INITIATION FACTOR 1A, X-CHROMOSOMAL	Homo sapiens
4BFI_A_B	A	CELL SURFACE GLYCOPROTEIN CD200 RECEPTOR 1	Mus musculus
	B	OX-2 MEMBRANE GLYCOPROTEIN	Mus musculus
4BJ5_A_C	A	PROTEIN RIF2	Saccharomyces cerevisiae
	C	DNA-BINDING PROTEIN RAP1	Saccharomyces cerevisiae
4BJT_A_D	A	DNA-BINDING PROTEIN RAP1	Saccharomyces cerevisiae
	D	TELOMERE LENGTH REGULATOR PROTEIN RIF1	Saccharomyces cerevisiae
4BKL_AB_E_F_G	A/B	M2139 FAB FRAGMENT HEAVY CHAIN and LIGHT CHAIN	Mus musculus
	E/F/G	J1 EPITOPE	Mus musculus
4BKX_A_B	A	METASTASIS-ASSOCIATED PROTEIN MTA1	Homo sapiens
	B	HISTONE DEACETYLASE 1	Homo sapiens
4BPX_AC_BD	A/C	DNA PRIMASE SMALL SUBUNIT	Homo sapiens
	B/D	DNA POLYMERASE ALPHA CATALYTIC SUBUNIT, DNA PRIMASE LARGE SUBUNIT	Homo sapiens
4BRU_A_B	A	ATP-DEPENDENT RNA HELICASE DHH1	Saccharomyces cerevisiae
	B	ENHANCER OF MRNA-DECAPPING PROTEIN 3	Saccharomyces cerevisiae
4BSR_A_C	A	LEUCINE-RICH REPEAT-CONTAINING G-PROTEIN COUPLED RECEPTOR 5	Homo sapiens
	C	R-SPONDIN-1	Homo sapiens
4CPA_A_I	A	CARBOXYPEPTIDASE A	Bos taurus
	I	Potato carboxypeptidase inhibitor	Solanum tuberosum
4EKC_A_B	A	Guanine nucleotide-binding protein G(q) subunit alpha	Mus musculus
	B	Regulator of G-protein signaling 2	Homo sapiens
4FZA_A_B	A	Calcium-binding protein 39	Homo sapiens
	B	Serine/threonine-protein kinase MST4	Homo sapiens
4GKO_A_GHI
4GNK_A_B	A	Guanine nucleotide-binding protein G(q) subunit alpha	Mus musculus
	B	1-phosphatidylinositol 4,5-bisphosphate phosphodiesterase beta-3	Homo sapiens
4GU0_A_E	A	Lysine-specific histone demethylase 1B, LSD2	Homo sapiens
	E	wt Histone H3.3 (2-27)	Homo sapiens
4HSA_A_CF	A	Interleukin-17A	Homo sapiens
	C/F	Interleukin-17 receptor A	Homo sapiens
4IDJ_A_HL	A	Alpha-hemolysin	Staphylococcus aureus
	H	Fab Heavy chain/Fab Light chain	Homo sapiens
4IOF_A_CD	A	Insulin-degrading enzyme	Homo sapiens
	C/D	Fab-bound IDE, heavy chain/ light chain	Mus musculus
4J2L_A_C	A	Ataxin-1	Homo sapiens
	C	Protein capicua homolog, CIC-28	Homo sapiens
4JEU_A_B	A	Syntaxin-binding protein 1, Munc18a	Rattus norvegicus
	B	Syntaxin1 with native N-terminus(1-262)	Rattus norvegicus
4JGH_A_D	A	SOCS2-Elongin BC complex	Homo sapiens
	D	N-terminal fragment of Cullin5	Homo sapiens
4KRM_A_B	A	Epidermal growth factor receptor	Homo sapiens
	B	Nanobody/VHH domain 7D12 and Cetuximab FabC225	Lama glama
4KRO_A_B	A	Epidermal growth factor receptor	Homo sapiens
	B	Nanobody/VHH domain EgA1 and Cetuximab FabC225	Lama glama
4KRP_A_B	A	Epidermal growth factor receptor	Homo sapiens
	B	Nanobody/VHH domain 9G8	Lama glama
4L72_A_B	A	Dipeptidyl peptidase 4	Homo sapiens
	B	MERS-CoV RBD,Receptor binding domain	Middle East respiratory syndrome-related coronavirus
4LRX_A_C	A	PTS-dependent dihydroxyacetone kinase, dihydroxyacetone-binding subunit DhaK	Escherichia coli
	C	PTS-dependent dihydroxyacetone kinase operon regulatory protein	Escherichia coli
4MYW_AC_BD
4MYW_AC_BD
4NM8_B_HL	B	Hemagglutinin HA2 Chain	Influenza A virus
	H/L	Antibody CR8043, Heavy Chain and Antibody CR8043, Light Chain	Homo sapiens
4NZW_A_B	A	Calcium-binding protein 39	Homo sapiens
	B	Serine/threonine-protein kinase 25	Homo sapiens
4O27_A_B	A	Calcium-binding protein 39	Homo sapiens
	B	Serine/threonine-protein kinase 24	Homo sapiens
4OFY_A_D	A	Protein SYG-1, isoform b	Caenorhabditis elegans
	D	Protein SYG-2	Caenorhabditis elegans
4OZG_A_E	A	HLA class II histocompatibility antigen, DQ alpha 1 chain	Homo sapiens
	E	T-cell receptor, d2, alpha chain	Homo sapiens
4OZG_A_F	A	HLA class II histocompatibility antigen, DQ alpha 1 chain	Homo sapiens
	F	T-cell receptor, d2, beta chain	Homo sapiens
4P23_A_C	A	J809.B5 TCR V alpha chain (Va2.8)	Mus musculus
	C	H-2 class II histocompatibility antigen, A-B alpha chain	Mus musculus
4P23_A_D	A	J809.B5 TCR V alpha chain (Va2.8)	Mus musculus
	D	3K peptide and MHC IAb beta chain,H-2 class II histocompatibility antigen, A beta chain	Mus musculus
4P4Q_A_B	A	Cytochrome c peroxidase, mitochondrial	Saccharomyces cerevisiae
	B	Cytochrome c iso-1	Saccharomyces cerevisiae
4P5T_A_C	A	TRA protein(14.C6 TCR)	Homo sapiens
	C	H-2 class II histocompatibility antigen, A-B alpha chain	Mus musculus
4P5T_A_D	A	TRA protein	Homo sapiens
	D	protein of 3K peptide (FEAQKAKANKAVD),Linker region - GGGGSLVPRGSGGGG,H-2 class II histocompatibility antigen, A beta chain,H-2 class II histocompatibility antigen, A beta chain	Mus musculus
4PWX_A_C	A	TRA protein(14.C6 TCR)	Homo sapiens
	C	H-2 class II histocompatibility antigen, A-B alpha chain	Mus musculus
4QT8_A_C	A	Macrophage-stimulating protein receptor	Homo sapiens
	C	Hepatocyte growth factor-like protein	Homo sapiens
4R2G_A_D	A	Surface protein gp160	Human immunodeficiency virus 1
	D	PGT124 Heavy Chain	Homo sapiens
4RA0_A_C	A	Growth arrest-specific protein 6	Homo sapiens
	C	Tyrosine-protein kinase receptor UFO	Homo sapiens
4RWS_A_C	A	C-X-C chemokine receptor type 4/Endolysin chimeric protein	Homo sapiens,Enterobacteria phage T4 sensu lato
	C	Viral macrophage inflammatory protein 2	Human gammaherpesvirus 8
4U2X_A_D	A	Membrane-associated protein VP24	Zaire ebolavirus
	D	Importin subunit alpha-6	Homo sapiens
4U6H_A_E	A	Heavy chain of murine anti-vaccinia L1 IgG2a antibody M12B9	Mus musculus
	E	Protein L1	Vaccinia virus
4UWQ_A_C	A	SULFUR OXIDATION PROTEIN SOXB	Thermus thermophilus
	C	SOXZ	Thermus thermophilus
4V0M_B_E	B	BARDET-BIEDL SYNDROME 1 PROTEIN	Chlamydomonas reinhardtii
	E	ARF-LIKE SMALL GTPASE	Chlamydomonas reinhardtii
4X4M_A_E	A	Ig gamma-1 chain C region	Homo sapiens
	E	High affinity immunoglobulin gamma Fc receptor I	Homo sapiens
4XHJ_AB_CD	A/B	Envelope glycoprotein gHgL of Varicella-zoster virus	Human alphaherpesvirus 3
	C/D	Fab-RC light chain and Fab-RC heavy chain	Homo sapiens
4Y61_A_B	A	Receptor-type tyrosine-protein phosphatase delta Ig1-Fn1	Mus musculus
	B	SLIT and NTRK-like protein 2,Slitrk2 LRR1	Mus musculus
4YEB_A_B	A	Latrophilin-3	Mus musculus
	B	Fibronectin leucine rich transmembrane protein 3	Mus musculus
4YFD_B_A	A	Receptor-type tyrosine-protein phosphatase delta	Mus musculus
	B	Interleukin-1 receptor accessory protein	Mus musculus
4YH7_A_B	A	Receptor-type tyrosine-protein phosphatase delta	Mus musculus
	B	Interleukin-1 receptor accessory protein-like 1	Mus musculus
4YPG_AB_C	A/B	Sifalimumab light chain and Sifalimumab heavy chain	Homo sapiens
	C	Interferon alpha-2	Homo sapiens
4ZGQ_A_B	A	Cell division cycle protein 123	Schizosaccharomyces pombe
	B	Eukaryotic translation initiation factor 2 subunit gamma	Saccharomyces cerevisiae
4ZS6_A_C	A	MERS-27 Fab	Middle East respiratory syndrome-related coronavirus
	C	fab Heavy Chain	Homo sapiens
5C6T_A_HL	A	Envelope glycoprotein B	Human betaherpesvirus 5
	H/L	1G2 Fab heavy chain /fab Light Chain	Homo sapiens
5CYK_A_B	A	Ribosome biogenesis protein YTM1	Chaetomium thermophilum
	B	Ribosome biogenesis protein ERB1	Chaetomium thermophilum
5D3I_A_B	A	Toll-like receptor 2	Mus musculus
	B	Staphylococcal Superantigen-Like protein 3	Staphylococcus aureus
5DWU_B_HL	B	Cytokine receptor common subunit beta	Homo sapiens
	H/L	Fab - Heavy Chain / Fab - Light Chain	Homo sapiens
5E6P_A_B	A	Plexin-B2	Mus musculus
	B	Rho guanine nucleotide exchange factor 11	Homo sapiens
5K39_A_B	A	Cellulosome anchoring protein cohesin region	Ruminiclostridium thermocellum
	B	Dockerin module from a protein of unknown function	Ruminiclostridium thermocellum
1KTZ_A_B	A	TRANSFORMING GROWTH FACTOR BETA 3	Homo sapiens
	B	TGF-beta Type II Receptor	Homo sapiens
1YY9	A	Epidermal Growth Factor Receptor	Homo sapiens
	D	Cetuximab Fab Heavy chain	Homo sapiens
2NYY_A_CD	A	Botulinum neurotoxin type A	Clostridium botulinum
	C/D	CR1 monoclonal antibody light chain /CR1 monoclonal antibody lheavy chain	Homo sapiens
2NZ9_AB_CD	A/B	Botulinum neurotoxin type A	Homo sapiens
	C/D	AR2 monoclonal antibody light chain/AR2 monoclonal antibody heavy chain	Clostridium botulinum
3BN9_A_CD	A	Membrane-type serine protease 1	Homo sapiens
	C/D	E2 Fab Light Chain/Heavy Chain	Homo sapiens
1BJ1_JH_V	JH	VASCULAR ENDOTHELIAL GROWTH FACTOR	Mus musculus
	V	FAB FRAGMENT	Homo sapiens
1CZ8_VW_	V/W	Vascular endothelial growth factor A	Homo sapiens
1DVF_AB_CD	A/B	FV D1.3	Mus musculus
	C/D	FV E5.2	Mus musculus
1JRH_LH_I	L/H	ANTIBODY A6	Mus musculus
	I	INTERFERON-GAMMA RECEPTOR ALPHA CHAIN	Homo sapiens
1MHP		integrin alpha 1, (RESIDUES 169-360)
1MLC_AB_EF	A/B	IGG1-KAPPA D44.1 FAB LIGHT CHAIN and HEAVY CHAIN	Mus musculus
	E/F	HEN EGG WHITE LYSOZYME
1N8Z_AB_C	A/B	Herceptin Fab (antibody) - light chain /Herceptin Fab (antibody) - heavy chain	Homo sapiens Mus musculus
	C	Receptor protein-tyrosine kinase erbB-2	Homo sapiens
1T83_AB_C	A/B	IGG1
	C	Low affinity immunoglobulin gamma Fc region receptor III-B
1YY9_A_CD	A	Epidermal Growth Factor Receptor	Homo sapiens
	C/D	Cetuximab Fab Light chain and Cetuximab Fab Heavy chain	Homo sapiens Mus musculus
2NY7_G_HL	G	ENVELOPE GLYCOPROTEIN GP120	Human immunodeficiency virus 1
	H/L	ANTIBODY b12, HEAVY CHAIN and ANTIBODY b12, LIGHT CHAIN	Homo sapiens
3BDY_HL_V	H/L	Fab Fragment -Heavy Chain /Fab Fragment -Light Chain	Homo sapiens
	V	Vascular endothelial growth factor A	Homo sapiens
3BE1_A_HL	A	Receptor tyrosine-protein kinase erbB-2	Homo sapiens
	H/L	Fab Fragment-Heavy Chain /Fab Fragment-Light Chain	Homo sapiens
3K2M_AB_CD	A/B	Proto-oncogene tyrosine-protein kinase ABL1	Homo sapiens
	C/D	Monobody HA4	Homo sapiens
3WJJ	A/B	Ig gamma-1 chain C region	Homo sapiens
	C	Low affinity immunoglobulin gamma Fc region receptor II-b	Homo sapiens
4PJ8_A_B	A	Major histocompatibility complex class I-related gene protein	Homo sapiens
	B	Beta-2-microglobulin	Homo sapiens
