# Supplementary material for: dbMPIKT: a database of kinetic and thermodynamic mutant protein interactions
Source: BMC Bioinformatics. 2018 Nov 27;19:455. doi: 10.1186/s12859-018-2493-7 (PMC6260753; doi:10.1186/s12859-018-2493-7)
Supplement: Supplementary file 3 — Table S3. Distribution of mutation types. (XLSX 10 kb) [file 12859_2018_2493_MOESM3_ESM.xlsx]

## Sheet: Sheet1
Data Sources	Single mutant		Double mutant		Multiple mutant		Total
	alanine	other	alanine	other	alanine	other
SKEMPI	1057	1259	211	153	62	304	3046
BID	256	0					256
AB-Bind	267	173	28	175	2	170	815
dbMPIKT	673	338	49	88	15	12	1174
Total	2453	1770	288	416	79	486	5291
